# Supplementary material for: Comparison of Various Extraction Approaches for Optimized Preparation of Intracellular Metabolites from Human Mesenchymal Stem Cells and Fibroblasts for NMR-Based Study
Source: Metabolites. 2024 May 7;14(5):268. doi: 10.3390/metabo14050268 (PMC11122815; doi:10.3390/metabo14050268)
Supplement: Supplementary file 1 [file metabolites-14-00268-s001.zip]

Archive with 3 entries (3 files):
- Supplementary figures, Figure S1.pdf
- Supplementary figures, Figure S2, Figures pectra.pdf
- Supplementary tables, Table S1-S5.xlsx
