# Supplementary material for: Comparison of Various Extraction Approaches for Optimized Preparation of Intracellular Metabolites from Human Mesenchymal Stem Cells and Fibroblasts for NMR-Based Study
Source: Metabolites. 2024 May 7;14(5):268. doi: 10.3390/metabo14050268 (PMC11122815; doi:10.3390/metabo14050268)
Supplement: Supplementary file 1 [file metabolites-14-00268-s001.zip › Supplementary tables, Table S1-S5.xlsx]

## Sheet: Cover page
Comparison of various extraction approaches for optimized preparation of intracellular metabolites from human mesenchymal stem cells and fibroblasts for NMR-based study
Slavomíra Nováková1, Eva Baranovičová1*, Zuzana Hatoková1, Gábor Beke2, Janka Pálešová1, Romana Záhumenská1, Bibiána Baďurová1, Mária Janíčková3, Ján Strnádel1, Erika Halašová1, Henrieta Škovierová1
1	Biomedical Centre Martin, Jessenius Faculty of Medicine in Martin, Comenius University in Bratislava (JFM CU), Malá Hora 4C, 036 01 Martin, Slovakia.
2	Institute of Molecular Biology, Slovak Academy of Sciences, Dúbravská cesta 21, 845 51 Bratislava, Slovakia
3	Department of Stomatology and Maxillofacial Surgery, University Hospital in Martin and JFM CU, Kollárova
Corresponding author
*telephone: +421432633495, email: eva.baranovicova@uniba.sk
Table of content
Table S1. Chemical shifts (in ppm, related to TMS-d4 peak at 0.000 ppm), J couplings (in Hz) and multiplicities for the pool of metabolites identified in cell lysates.
Table S2. List of all quantified metabolites. HDFa cells affected by different harvesting methods. Highlights and bold indicate statistically significant metabolites (adjusted P ≤ 0.05)
Table S3. List of all quantified metabolites. DPSC cells affected by different harvesting methods. Highlights and bold indicate statistically significant metabolites (adjusted P ≤ 0.05)
Table S4. List of all quantified metabolites. HDFa cells affected by various organic solvents. Highlights and bold indicate statistically significant metabolites (adjusted P ≤ 0.05)
Table S5. List of all quantified metabolites. DPSC cells affected by various organic solvents. Highlights and bold indicate statistically significant metabolites (adjusted P ≤ 0.05)

## Sheet: Table S1, Chemical shifts
Table S1. Chemical shifts (in ppm, related to TMS-d4 peak at 0.000 ppm), J couplings (in Hz) and multiplicities for the pool of metabolites identified in cell lysates.
	Chemical shifts (in ppm), J couplings (in Hz) and multiplicities (s - singlet, d - doublet, t - triplet, q - quartet, m - multiplet, dd - doublet of doublets, dq - doublet of quartets) for the pool of metabolites identified in cell lysates, J-values were read out manually in Topspin 3.6.1 in 1D spectra
metabolite	NMR peak assignment
acetate	1.92 (s)
alanine	1.48 (d; J=7.30), 3.78 (q, J = 7.23)
aspartate	2.668 (dd; 17.45, 8.85), 2.8183 (dd; 17.45, 3.74), 3.901 (dd; 8.83, 3.75)
AXP(AMP - adenosinemonophosphate, ADP - adenosinediphosphate)	3.99(m), 4.35(m), 4.51(m), 4.79(t), 6.10(d; J=5.89), 6.14(d; J=5.79), 8.23(s), 8.27(s), 8.53(s), 8.61(s)
creatine	3.03(s), 3.92(s)
creatine	3.04 (s), 3.94 (s)
formate	8.461(s)
fumarate	6.51(s)
glucose	3.23 (m), 3.40 (m), 3.46 (m), 3.52 (dd, J= 3.8, 9.8), 3.78 (m, J= 5.4), 3.82 (m, 10.8, 5.4), 3.89 (dd, J = 10.8, 9.8), 4.64 (d, J= 7.6 , 5.23 (d, J= 1.6)
glutamate	2.04 (m), 2.14 (m), 2.20 (m), 2.34(m), 2.37(m), 3.75(dd)
glutamine	2.12 (m; J=6.8, 6.2), 2.15 (m, J=6.8, 6.2), 2.44 (m, J= 14.6, 6.8), 2.48 (m, J= 14.6, 6.8), 3.77 (dd, J=6.2)
glutathione	2.13(m), 2.12(m), 2.16(m), 2.55(m), 2.57(m), 2.92(m), 2.98(m), 3.78(m), 4.21(q; J=7.14)
histidine	7.07 (s), 7.80 (s)
hypoxantine	8.12(s), 8.19(s)
inosine	3.83 (dd; J=12.78, 4.03), 3.902(dd; J= 12.77, 3.08), 4.26 (dd; J=7.05, 3.06), 4.42(dd; J=5.01, 3.92), 6.1 9d; J=5.68), 8.18(s), 8.31(s)
isoleucine	0.94 (t; J = 7.5), 1.01 (d; J = 7.0), 3.68 (d; J = 4.2)
lactate	1.33 (d; J = 7.0), 4.12 (q; J = 7.0)
leucine	0.96 (d; J = 6.2), 0.97 (d; J = 6.1), 1.68 (m), 1.72 (m), 1.75(m)
lipoprotein fraction	0.82-0.93 (m), 1.20-1.37 (m)
lysine	1.33 (d), 3.58 (d; J=4.9), 4.25 (m)
myo-Inositol	3.28 (t; J= ), 3.54 (m), 3.64 (dd; J=9.75), 4.07 (dd; J= 2.89 )
nicotineamid, 1-methyl	4.48(s), 8.18(m), 8.89(d; J=8.40), 8.96(d; J=5.84), 9.27(s)
o-phosphocholine	3.21(s), 3.59(m), 4.17(m)
phenylalanine	3.13 (m), 3.28 (m, J= 15.4, 6.3), 7.34 (d; J=7.5), 7.38 (t; J=7.4), 7.44 (t, J=7.1, 3.5)
taurine	3.25(t; J=8.57), 3.42(t; J= 6.63)
threonine	1.34 (d), 3.56 (d; J= 4.9), 4.26 (m)
tyrosine	3.05 (dd, J = 14.7, 6.8), 3.20 (dd, J= 14.7, 5.1), 3.93 (dd, J= 5.1, 7.7), 6.91 (d; J=8.5), 7.20 (d; J=8.5)
UDP-glucose (uridine diphosphate glucose)	5.61(m), 5.98(d; J=7.84), 5.99(d; J=4.54), 7.99(d; J= 8.02)
uridine	5.90(d, j), 5.91(d), 7.86(dl J=8.26)
valine	0.99 (d; J=7.1), 1.04 (d; J=7.1), 2.27 (m), 3.61 (d; J=4.4)

## Sheet: Table S2, HDFa harvest
Harvesting method, HDFa cells
RAW DATA		cold PBS			warm PBS		TrypLE			Trypsin-EDTA				Mean				S.D.
	2BR	3BR	4BR	2BR	3BR	4BR	2BR	3BR	4BR	2BR	3BR	4BR		cold PBS	warm PBS	TrypLE	Trypsin-EDTA	cold PBS	warm PBS	TrypLE	Trypsin-EDTA
formate	794700	960138	1.07006e+06	770738	1.08879e+06	1.0546e+06	922813	409477	400639	858177	374126	429725		941634	971379	577643	554009	138611	174599	298959	264880
alanine	1.4197e+08	1.83826e+08	1.55232e+08	1.33393e+08	1.77619e+08	1.34723e+08	5.56066e+07	6.05713e+07	4.67824e+07	4.77037e+07	7.27806e+07	5.43719e+07		1.60343e+08	1.48578e+08	5.43201e+07	5.82854e+07	2.13907e+07	2.51588e+07	6.98391e+06	1.29884e+07
valine	4.81898e+06	5.79531e+06	5.10161e+06	4.62664e+06	6.15837e+06	4.38331e+06	2.14372e+06	2.40156e+06	1.94248e+06	2.05251e+06	2.68201e+06	2.13197e+06		5.23863e+06	5.0561e+06	2.16259e+06	2.28883e+06	502382	962309	230120	342811
isoleucine	7.62059e+06	1.00294e+07	8.34068e+06	6.96409e+06	1.01561e+07	6.91259e+06	3.40077e+06	3.98048e+06	3.23003e+06	3.24602e+06	5.14269e+06	3.77087e+06		8.66356e+06	8.01093e+06	3.5371e+06	4.05319e+06	1.23645e+06	1.85795e+06	393360	979344
leucine	3.18212e+07	3.7962e+07	3.30578e+07	2.7381e+07	3.85934e+07	2.7942e+07	1.50519e+07	1.59705e+07	1.37893e+07	1.72914e+07	1.91864e+07	1.53693e+07		3.42803e+07	3.13055e+07	1.49372e+07	1.72823e+07	3.24779e+06	6.3178e+06	1.09509e+06	1.90857e+06
lactate	2.19649e+07	2.13034e+07	2.17728e+07	2.02527e+07	2.60078e+07	1.60543e+07	8.92065e+06	6.53864e+06	6.19483e+06	7.80761e+06	7.58555e+06	7.2794e+06		2.16803e+07	2.07716e+07	7.21804e+06	7.55752e+06	340311	4.99697e+06	1.48449e+06	265217
threonine	2.8348e+06	3.2379e+06	3.05906e+06	2.60221e+06	3.01565e+06	2.46158e+06	2.13962e+06	2.40051e+06	2.38191e+06	2.02288e+06	2.49622e+06	2.67484e+06		3.04392e+06	2.69315e+06	2.30735e+06	2.39798e+06	201978	288013	145550	336900
phenylalanine	7.27712e+06	9.74954e+06	7.97444e+06	6.44398e+06	1.01565e+07	6.49435e+06	3.48805e+06	3.60097e+06	3.10219e+06	3.17486e+06	4.26067e+06	3.50132e+06		8.3337e+06	7.69827e+06	3.39707e+06	3.64562e+06	1.27476e+06	2.12902e+06	261541	557103
histidine	1.2674e+06	1.64563e+06	1.37099e+06	1.20713e+06	1.78889e+06	1.39184e+06	606174	718764	532612	737616	781708	765828		1.428e+06	1.46262e+06	619184	761717	195456	297268	93755.4	22331.5
acetate	2.98759e+06	3.30835e+06	3.22125e+06	2.78527e+06	3.44964e+06	2.63714e+06	1.93484e+06	1.78041e+06	1.58618e+06	1.69703e+06	1.55557e+06	1.53839e+06		3.17239e+06	2.95735e+06	1.76715e+06	1.597e+06	165868	432724	174708	87057.2
tyrosine	5.42658e+06	7.57775e+06	6.08944e+06	5.12369e+06	7.76724e+06	5.70175e+06	2.74461e+06	3.0817e+06	2.54834e+06	2.58124e+06	3.81243e+06	3.08931e+06		6.36459e+06	6.19756e+06	2.79155e+06	3.16099e+06	1.10167e+06	1.38977e+06	269759	618714
glutamate	1.80687e+08	2.03594e+08	1.7265e+08	1.75222e+08	1.83246e+08	1.69688e+08	1.01307e+08	1.04466e+08	1.0254e+08	8.07077e+07	1.14878e+08	1.18858e+08		1.85644e+08	1.76052e+08	1.02771e+08	1.04815e+08	1.60565e+07	6.81679e+06	1.59253e+06	2.09719e+07
glutamine	5.76095e+07	2.98852e+07	6.18625e+07	5.41901e+07	4.94863e+07	5.21211e+07	1.94036e+07	1.947e+07	1.33269e+07	1.80358e+07	2.41363e+07	1.71932e+07		4.97858e+07	5.19325e+07	1.74001e+07	1.97884e+07	1.7365e+07	2.35756e+06	3.5277e+06	3.78887e+06
aspartate	1.362e+06	1.74387e+06	1.35197e+06	1.12724e+06	1.77944e+06	1.53288e+06	1.47947e+06	1.74987e+06	2.19539e+06	1.36609e+06	2.00102e+06	2.24125e+06		1.48595e+06	1.47985e+06	1.80824e+06	1.86945e+06	223423	329317	361511	452170
fumarate	322708	190019	306830	228176	168949	327265	144873	80347.4	155583	112342	133173	114505		273185	241464	126934	120006	72460.5	79990.1	40699.4	11454.1
taurine	1.21763e+07	9.63845e+06	8.4575e+06	1.1643e+07	8.69731e+06	8.00467e+06	6.36681e+06	4.79581e+06	4.24524e+06	4.95723e+06	5.51881e+06	5.38222e+06		1.00908e+07	9.44832e+06	5.13595e+06	5.28608e+06	1.90022e+06	1.93194e+06	1.10092e+06	292872
creatine	8.29327e+06	8.51518e+06	8.8894e+06	7.60868e+06	9.72638e+06	7.94772e+06	4.92322e+06	5.34288e+06	4.34857e+06	4.04437e+06	5.41164e+06	5.0291e+06		8.56595e+06	8.42759e+06	4.87156e+06	4.82837e+06	301290	1.13748e+06	499163	705391
myo-inositol	3.76008e+07	3.40306e+07	2.95664e+07	3.38279e+07	3.155e+07	2.88597e+07	2.38209e+07	2.53327e+07	1.97764e+07	1.90463e+07	2.53809e+07	2.1524e+07		3.37326e+07	3.14126e+07	2.29767e+07	2.19837e+07	4.02548e+06	2.48694e+06	2.87271e+06	3.19219e+06
UDP-Glc	7.89506e+06	4.28009e+06	7.78788e+06	8.02988e+06	8.59052e+06	1.04479e+07	3.83265e+06	1.03222e+06	609277	922559	1.62917e+06	1.58631e+06		6.65434e+06	9.02278e+06	1.82471e+06	1.37935e+06	2.05686e+06	1.26566e+06	1.75173e+06	396170
glutathione	4.0629e+06	2.39797e+06	3.65408e+06	3.75407e+06	2.94116e+06	3.63155e+06	2.57068e+06	2.47994e+06	2.19992e+06	2.36873e+06	2.30027e+06	2.64462e+06		3.37165e+06	3.44226e+06	2.41685e+06	2.43787e+06	867654	438266	193261	182294
o-phosphocholine	3.87251e+06	6.22807e+06	4.02111e+06	2.94878e+06	5.98408e+06	2.60962e+06	4.19133e+06	3.44705e+06	3.40351e+06	4.55328e+06	3.48607e+06	3.34813e+06		4.70723e+06	3.8475e+06	3.68063e+06	3.79583e+06	1.31918e+06	1.85809e+06	442816	659587
hypoxantine	2.79951e+06	1.54131e+06	2.76787e+06	2.912e+06	3.13557e+06	3.8886e+06	1.37455e+06	417631	299808	353146	566035	646403		2.36956e+06	3.31205e+06	697330	521862	717462	511662	589443	151537
nicotineamidderivate 1-methyl	1.95591e+06	1.5821e+06	1.4099e+06	1.80235e+06	1.54234e+06	1.45722e+06	1.18685e+06	1.06686e+06	907929	836406	1.18104e+06	1.16929e+06		1.6493e+06	1.60063e+06	1.05388e+06	1.06225e+06	279140	179797	139913	195673
AXP (AMP, ADP)	1.62711e+06	5.30389e+06	2.69649e+06	1.52534e+06	826245	269686	3.19023e+06	4.11698e+06	7.1681e+06	3.55412e+06	4.46179e+06	6.03783e+06		3.20916e+06	873758	4.82511e+06	4.68458e+06	1.89124e+06	629174	2.08133e+06	1.25675e+06
inosine	811136	354367	806585	1.00555e+06	666470	772652	1.71855e+06	1.93218e+06	1.83963e+06	2.29701e+06	1.13734e+06	1.24919e+06		657363	814891	1.83012e+06	1.56118e+06	262412	173442	107132	639700
uridine	860541	370829	773938	821897	670411	1.40715e+06	503780	238745	180563	264463	167693	171518		668436	966487	307696	201225	261348	389071	172288	54799.4
glucose	5.9888e+07	1.09568e+08	5.95303e+07	4.80797e+07	1.08072e+08	2.60201e+07	3.16481e+07	3.12662e+07	2.79161e+07	3.60919e+07	3.44367e+07	2.34047e+07		7.63289e+07	6.07238e+07	3.02768e+07	3.13111e+07	2.87868e+07	4.24619e+07	2.05334e+06	6.89697e+06
lysine	4.8017e+06	5.6706e+06	4.92411e+06	4.32766e+06	5.58169e+06	4.4605e+06	2.47578e+06	2.19067e+06	2.15267e+06	2.63815e+06	2.66927e+06	2.59252e+06		5.13214e+06	4.78995e+06	2.27304e+06	2.63331e+06	470324	688873	176601	38604.6
lipoproteins	1.72827e+07	1.48428e+07	1.76621e+07	1.54349e+07	1.49873e+07	1.8467e+07	1.72508e+07	1.1764e+07	1.29998e+07	2.84572e+07	1.25253e+07	1.34901e+07		1.65959e+07	1.62964e+07	1.40049e+07	1.81575e+07	1.53002e+06	1.89308e+06	2.87817e+06	8.93281e+06
NORMALIZED DATA		cold PBS			warm PBS		TrypLE			Trypsin-EDTA
protein precipitat (µg)	112	120.5	122.6	110	122.3	109.1	67	114.4	98.4	59	107	118.9		Mean				S.D.				%				% S.D.
	2BR	3BR	4BR	2BR	3BR	4BR	2BR	3BR	4BR	2BR	3BR	4BR		cold PBS	warm PBS	TrypLE	Trypsin-EDTA	cold PBS	warm PBS	TrypLE	Trypsin-EDTA	cold PBS	warm PBS	TrypLE	Trypsin-EDTA	cold PBS	warm PBS	TrypLE	Trypsin-EDTA
formate	7095.54	7967.95	7831.47	7006.71	8902.65	9666.39	13773.3	3579.34	4071.53	14545.4	3496.5	3614.17		7631.65	8525.25	7141.4	7218.68	469.277	1369.42	5748.69	6345.37	100	111.709	93.5761	94.5887	6.14909	16.0631	80.498	87.9021	formate
alanine	1.26759e+06	1.52552e+06	1.49939e+06	1.21266e+06	1.45232e+06	1.23486e+06	829950	529470	475431	808537	680193	457291		1.43084e+06	1.29995e+06	611617	648674	141978	132427	191003	177732	100	90.8524	42.7454	45.3353	9.92273	10.1871	31.2292	27.3993	alanine
valine	43026.6	48093.9	47270.1	42060.4	50354.6	40177	31995.8	20992.7	19740.7	34788.4	25065.5	17930.7		46130.2	44197.3	24243.1	25928.2	2719.14	5414.87	6743.22	8461.87	100	95.8099	52.5536	56.2066	5.8945	12.2516	27.8151	32.6358	valine
isoleucine	68041	83231.7	81806.1	63309.9	83042.5	63360.1	50757.8	34794.4	32825.5	55017.4	48062.5	31714.6		77692.9	69904.2	39459.3	44931.5	8389.19	11378.2	9834.21	11962.7	100	89.975	50.7887	57.8321	10.7979	16.2768	24.9224	26.6244	isoleucine
leucine	284118	315037	309641	248918	315564	256113	224655	139602	140135	293074	179312	129262		302932	273532	168131	200549	16515.3	36578.1	48952.5	83945.5	100	90.2947	55.5012	66.2027	5.4518	13.3725	29.1157	41.8578	leucine
lactate	196115	176791	173763	184116	212655	147152	133144	57155.9	62955.6	132332	70893	61222.9		182223	181308	84418.5	88149.4	12125.7	32841.7	42297	38567.9	100	99.4976	46.3269	48.3744	6.65429	18.1138	50.104	43.7528	lactate
threonine	25310.7	26870.5	26410.3	23656.5	24657.8	22562.6	31934.7	20983.5	24206.4	34286.1	23329.1	22496.6		26197.2	23625.6	25708.2	26703.9	801.471	1047.97	5627.95	6579.53	100	90.1838	98.1333	101.934	3.05938	4.43574	21.8917	24.6388	threonine
phenylalanine	64974.3	80909.1	79523.2	58581.6	83045.6	59526.6	52060.5	31477	31526.3	53811.2	39819.4	29447.6		75135.5	67051.3	38354.6	41026.1	8827.12	13859.6	11869.7	12226.5	100	89.2405	51.0472	54.6027	11.7483	20.6701	30.9472	29.8019	phenylalanine
histidine	11316.1	13656.7	13422.7	10973.9	14627.1	12757.5	9047.38	6282.9	5412.73	12502	7305.68	6440.94		12798.5	12786.2	6914.34	8749.53	1289.15	1826.75	1897.81	3278.34	100	99.9036	54.0246	68.3638	10.0727	14.287	27.4475	37.4688	histidine
acetate	26674.9	27455.2	26984.9	25320.6	28206.4	24171.7	28878.3	15563	16119.7	28763.3	14538	12938.6		27038.3	25899.6	20187	18746.6	392.885	2078.71	7532	8711.47	100	95.7884	74.6608	69.3335	1.45307	8.02603	37.3111	46.4695	acetate
tyrosine	48451.6	62885.9	61808.8	46579	63509.8	52261.7	40964.3	26937.9	25897.8	43749.9	35630.1	25982.4		57715.4	54116.8	31266.7	35120.8	8040.77	8616.48	8414.46	8894.69	100	93.7649	54.1738	60.8517	13.9318	15.922	26.9119	25.326	tyrosine
glutamate	1.61327e+06	1.68958e+06	1.66064e+06	1.59293e+06	1.49833e+06	1.55535e+06	1.51204e+06	913168	1.04207e+06	1.36793e+06	1.07363e+06	999648		1.6545e+06	1.54887e+06	1.15576e+06	1.14707e+06	38520.2	47630.7	315208	194814	100	93.6157	69.8557	69.3304	2.32821	3.0752	27.2728	16.9836	glutamate
glutamine	514370	248010	243762	492637	404630	477737	289606	170192	135436	305691	225573	144602		335381	458335	198411	225289	155024	47102.4	80866.3	80544.8	100	136.661	59.1599	67.1739	46.2232	10.2768	40.7569	35.7518	glutamine
aspartate	12160.8	14472	14224.1	10247.7	14549.8	14050.2	22081.6	15296.1	22310.8	23154.1	18701.1	18849.9		13618.9	12949.2	19896.2	20235	1268.88	2352.92	3985.46	2529.08	100	95.0826	146.092	148.58	9.31704	18.1704	20.0313	12.4985	aspartate
fumarate	2881.32	1576.92	1549.91	2074.33	1381.43	2999.68	2162.28	702.337	1581.13	1904.09	1244.61	963.032		2002.72	2151.81	1481.92	1370.58	761.012	811.903	735.013	483.011	100	107.445	73.9953	68.436	37.999	37.7311	49.5988	35.2414	fumarate
taurine	108717	79987.1	78617	105845	71114.5	73370	95026.9	41921.4	43142.7	84020.8	51577.6	45266.7		89107.1	83443.3	60030.4	60288.4	16996.6	19433.5	30314.1	20793.7	100	93.6439	67.3688	67.6583	19.0744	23.2895	50.4979	34.4904	taurine
creatine	74047.1	70665.4	69454.9	69169.9	79528.9	72848	73480.9	46703.5	44192.8	68548.6	50576	42296.9		71389.1	73848.9	54792.4	53807.2	2380.07	5251.52	16233.3	13420.8	100	103.446	76.7518	75.3717	3.33394	7.11117	29.627	24.9424	creatine
myo-inositol	335721	282412	277574	307527	257972	264526	355536	221439	200980	322819	237204	181026		298569	276675	259318	247016	32265.5	26918.6	83952.3	71403.8	100	92.667	86.8538	82.7335	10.8067	9.72932	32.3742	28.9065	myo-inositol
UDP-Glc	70491.6	35519.4	34911	72998.9	70241.4	95764.9	57203.7	9022.89	6191.84	15636.6	15225.9	13341.6		46974	79668.4	24139.5	14734.7	20369.1	14008	28669.4	1223.84	100	169.601	51.389	31.3678	43.3626	17.5828	118.766	8.30581	UDP-Glc
glutathione	36275.9	19900.2	19559.3	34127.9	24048.8	33286.5	38368.3	21677.8	22357	40147.9	21497.8	22242.4		25245.1	30487.7	27467.7	27962.7	9554.45	5592.14	9446.3	10559.2	100	120.767	108.804	110.765	37.8467	18.3423	34.3906	37.7619	glutathione
o-phosphocholine	34575.9	51685.2	50799.9	26807.1	48929.5	23919.6	62557.2	30131.5	34588.6	77174.2	32580.1	28159.2		45687	33218.7	42425.8	45971.2	9632.65	13682.3	17576.2	27112.9	100	72.7093	92.8618	100.622	21.084	41.1887	41.4281	58.978	o-phosphocholine
hypoxantine	24995.6	12791	12571.9	26472.7	25638.4	35642.5	20515.7	3650.62	3046.83	5985.53	5290.05	5436.53		16786.2	29251.2	9071.05	5570.7	7110.46	5550.75	9915.96	366.643	100	174.258	54.0389	33.1863	42.359	18.9761	109.314	6.58163	hypoxantine
nicotineamidderivate 1-methyl	17463.5	13129.5	12904.6	16385	12611.1	13356.7	17714.2	9325.71	9226.92	14176.4	11037.8	9834.24		14499.2	14117.6	12088.9	11682.8	2569.64	1998.67	4871.85	2241.77	100	97.3683	83.3767	80.5756	17.7227	14.1573	40.3001	19.1886	nicotineamidderivate 1-methyl
AXP (AMP, ADP)	14527.8	44015.7	43261.8	13866.7	6755.89	2471.92	47615.4	35987.6	72846.6	60239.3	41699	50780.7		33935.1	7698.18	52149.9	50906.3	16811.4	5755.56	18843.2	9270.82	100	22.685	153.675	150.011	49.54	74.7651	36.1328	18.2115	AXP (AMP, ADP)
inosine	7242.29	2940.8	2890.43	9141.38	5449.47	7082.05	25650	16889.7	18695.4	38932.4	10629.3	10506.2		4357.84	7224.3	20411.7	20022.7	2498.13	1850.06	4625.48	16376.5	100	165.777	468.39	459.463	57.325	25.6089	22.6609	81.7897	inosine
uridine	7683.4	3077.42	3024.7	7471.79	5481.69	12897.8	7519.11	2086.93	1834.99	4482.42	1567.22	1442.54		4595.17	8617.1	3813.68	2497.39	2674.62	3838.43	3211.47	1720.21	100	187.525	82.9931	54.3482	58.2049	44.5443	84.2092	68.8803	uridine
glucose	534714	909281	893707	437088	883659	238498	472360	273306	283700	611728	321839	196844		779234	519748	343122	376803	211903	330428	112044	212833	100	66.6999	44.0332	48.3556	27.1938	63.5747	32.6543	56.4839	glucose
lysine	42872.3	47059	46252.9	39342.4	45639.3	40884.5	36951.9	19149.2	21876.7	44714.4	24946.5	21804.2		45394.7	41955.4	25992.6	30488.3	2221.33	3282.2	9588.49	12419.9	100	92.4235	57.2591	67.1627	4.89336	7.82308	36.8893	40.7366	lysine
lipoproteins	154310	123177	121067	140317	122545	169267	257474	102832	132111	482326	117059	113458		132851	144043	164139	237614	18613.7	23582.6	82145.6	211934	100	108.424	123.551	178.857	14.011	16.3719	50.0463	89.1926	lipoproteins
																										20.2676	20.756	42.936	37.8897	average of %CV
DATA used for HeatMap preparation																										21/29	24/29	19/29	15/29	number of metabolites with %CV<35%
	ANOVA + TukeyHSD with BH p-value adjustment
NORMALIZED DATA		posthoc p-value
protein precipitat (µg)	p-value	cold PBS-warm PBS	TrypLE-EDTA	cold PBS-TrypLE	cold PBS-EDTA	warm PBS-TrypLE	warm PBS-EDTA
formate	0.977353	0.993928	0.999996	0.998974	0.999385	0.978435	0.981699
alanine	0.000391591	0.761351	0.991816	0.0012087	0.00163971	0.00370126	0.00519314
valine	0.00371118	0.979757	0.986349	0.0108618	0.0168713	0.0180188	0.0283736
isoleucine	0.00515804	0.800462	0.916355	0.00902249	0.0210298	0.0304857	0.0747575
leucine	0.0451152	0.899982	0.872027	0.0545432	0.157553	0.142963	0.382887
lactate	0.00827085	0.999985	0.99902	0.0299048	0.0361303	0.031321	0.0378544
threonine	0.83455	0.886768	0.991868	0.999008	0.998896	0.934612	0.824428
phenylalanine	0.0111859	0.835975	0.992044	0.0216482	0.0316528	0.0694551	0.102596
histidine	0.0247759	1	0.742085	0.0450382	0.188332	0.0454746	0.190094
acetate*	0.291763	0.994856	0.989769	0.515035	0.367616	0.646399	0.481909
tyrosine	0.0109914	0.952232	0.94243	0.0214644	0.0463262	0.0439923	0.0962954
glutamate	0.0199381	0.898507	0.999929	0.0465832	0.043022	0.122971	0.113589
glutamine	0.0441446	0.469969	0.986427	0.386264	0.554259	0.0492889	0.078766
aspartate	0.0168717	0.989663	0.998614	0.0840353	0.0676983	0.054828	0.0442126
fumarate	0.49239	0.993537	0.997268	0.805692	0.704057	0.667792	0.560587
taurine	0.316161	0.98901	0.999999	0.436995	0.443925	0.600708	0.608563
creatine	0.105411	0.992087	0.999475	0.314804	0.273706	0.220449	0.190052
myo-inositol	0.735898	0.966827	0.993684	0.845826	0.715648	0.982831	0.924144
UDP-Glc	0.0126601	0.227319	0.926624	0.492115	0.236329	0.0290619	0.0127751
glutathione	0.912454	0.88875	0.99988	0.989624	0.981461	0.974963	0.98499
o-phosphocholine	0.809663	0.834656	0.994828	0.995957	0.999997	0.922879	0.825617
hypoxantine	0.0109817	0.182764	0.916318	0.52791	0.247878	0.0254999	0.010829
nicotineamidderivate 1-methyl	0.625899	0.998719	0.998458	0.784658	0.699648	0.856161	0.779725
AXP (AMP, ADP)	0.0135834	0.168551	0.999472	0.419384	0.474316	0.0176184	0.0204621
inosine	0.105877	0.975906	0.999935	0.183674	0.197893	0.312574	0.334634
uridine	0.146085	0.400713	0.945671	0.987503	0.821723	0.269464	0.129268
glucose	0.162346	0.543372	0.997783	0.172223	0.219368	0.785316	0.869797
lysine	0.055461	0.951754	0.901659	0.0727392	0.187961	0.151	0.367173
lipoproteins	0.68845	0.999335	0.859285	0.98618	0.688768	0.996214	0.754009

## Sheet: Table S3, DPSC harvest
Harvesting method, DPSC cells
RAW DATA	cold PBS			warm PBS			TrypLE			Trypsin-EDTA				Mean				S.D.
	1BR	2BR	3BR	1BR	2BR	3BR	1BR	2BR	3BR	1BR	2BR	3BR		cold PBS	warm PBS	TrypLE	Trypsin-EDTA	cold PBS	warm PBS	TrypLE	Trypsin-EDTA
formate	881199	1.18442e+06	963320	1.1327e+06	904954	1.45348e+06	564766	1.18998e+06	354482	329511	567475	534316		1.00965e+06	1.16371e+06	703074	477101	156830	275577	434579	128887
alanine	1.06783e+08	2.22766e+08	3.76745e+08	1.95948e+08	1.5721e+08	3.3939e+08	5.74122e+07	6.30829e+07	8.19135e+07	6.35225e+07	7.35396e+07	7.65981e+07		2.35432e+08	2.30849e+08	6.74695e+07	7.12201e+07	1.35426e+08	9.59736e+07	1.28261e+07	6.83945e+06
valine	2.88524e+06	8.3364e+06	9.23875e+06	6.67538e+06	4.52166e+06	7.78918e+06	2.12947e+06	2.41712e+06	3.2974e+06	2.11882e+06	2.90733e+06	3.43921e+06		6.82013e+06	6.32874e+06	2.61466e+06	2.82179e+06	3.43745e+06	1.66112e+06	608508	664337
isoleucine	5.21872e+06	1.46477e+07	1.67029e+07	1.1382e+07	7.99042e+06	1.45607e+07	3.76341e+06	4.05424e+06	5.83926e+06	3.71518e+06	5.1364e+06	6.17586e+06		1.21898e+07	1.1311e+07	4.5523e+06	5.00915e+06	6.12395e+06	3.2857e+06	1.12398e+06	1.23526e+06
leucine	2.11717e+07	5.38373e+07	6.22604e+07	4.36445e+07	3.01776e+07	5.34266e+07	1.5132e+07	1.6545e+07	2.23935e+07	1.5558e+07	1.98439e+07	2.36485e+07		4.57565e+07	4.24162e+07	1.80235e+07	1.96835e+07	2.17036e+07	1.16731e+07	3.84993e+06	4.04764e+06
lactate	2.29726e+07	6.47316e+07	3.57822e+07	4.1591e+07	2.65939e+07	3.056e+07	8.45874e+06	1.25077e+07	1.11641e+07	7.98312e+06	1.44801e+07	1.04978e+07		4.11621e+07	3.2915e+07	1.07102e+07	1.0987e+07	2.1393e+07	7.77098e+06	2.06231e+06	3.27602e+06
threonine	1.94615e+06	3.72562e+06	5.47667e+06	3.3264e+06	3.45283e+06	5.06578e+06	1.89284e+06	2.36574e+06	2.42914e+06	2.00108e+06	2.45089e+06	2.80197e+06		3.71615e+06	3.94834e+06	2.22924e+06	2.41798e+06	1.76528e+06	969795	293049	401462
phenylalanine	5.34106e+06	1.55151e+07	1.5464e+07	1.18546e+07	8.02531e+06	1.38395e+07	3.5442e+06	3.84372e+06	5.21378e+06	3.41352e+06	4.39543e+06	5.61596e+06		1.21067e+07	1.12398e+07	4.20057e+06	4.47497e+06	5.85928e+06	2.95543e+06	890159	1.10337e+06
histidine	582500	2.21628e+06	3.02474e+06	1.88202e+06	1.38552e+06	2.72167e+06	772690	663861	995895	730356	754077	1.05964e+06		1.94117e+06	1.99641e+06	810815	848024	1.24414e+06	675380	169268	183648
acetate	2.21519e+06	4.1931e+06	2.80993e+06	3.1503e+06	2.36727e+06	2.45341e+06	1.38712e+06	1.73285e+06	1.53727e+06	1.34522e+06	2.11299e+06	1.70697e+06		3.07274e+06	2.65699e+06	1.55241e+06	1.72173e+06	1.01481e+06	429381	173359	384100
tyrosine	4.10309e+06	9.72842e+06	1.39344e+07	8.43451e+06	6.24869e+06	1.26954e+07	2.77602e+06	3.12022e+06	4.71824e+06	3.04597e+06	3.69696e+06	4.87969e+06		9.25529e+06	9.12619e+06	3.53816e+06	3.87421e+06	4.93269e+06	3.27852e+06	1.03637e+06	929619
glutamate	1.02044e+08	1.62715e+08	2.56423e+08	1.58458e+08	1.60379e+08	2.36576e+08	8.07687e+07	1.11566e+08	1.01561e+08	9.57065e+07	1.13434e+08	9.10384e+07		1.73727e+08	1.85138e+08	9.79651e+07	1.0006e+08	7.77766e+07	4.45575e+07	1.57103e+07	1.18154e+07
glutamine	2.77335e+07	7.26617e+07	1.25362e+08	7.62176e+07	5.9618e+07	1.13531e+08	1.78538e+07	1.81655e+07	2.50939e+07	1.89608e+07	2.39354e+07	2.65648e+07		7.52525e+07	8.31222e+07	2.03711e+07	2.31537e+07	4.88658e+07	2.76118e+07	4.09307e+06	3.86183e+06
aspartate	506926	910601	990248	789494	818207	1.15734e+06	1.30819e+06	1.46032e+06	1.2667e+06	1.4938e+06	1.50997e+06	1.38568e+06		802592	921680	1.34507e+06	1.46315e+06	259132	204592	101940	67579.4
fumarate	85998.5	224908	350212	269025	248773	237561	139979	202035	207254	161724	172914	149766		220373	251786	183089	161468	132165	15947.2	37425.5	11575.9
taurine	1.82345e+07	2.30245e+07	1.21356e+07	2.63447e+07	2.41449e+07	1.05974e+07	9.99699e+06	1.40913e+07	3.5944e+06	1.29967e+07	1.50068e+07	3.6072e+06		1.77982e+07	2.03623e+07	9.22758e+06	1.05369e+07	5.45753e+06	8.52793e+06	5.2906e+06	6.08487e+06
creatine	4.5526e+06	8.53717e+06	1.40498e+07	8.0929e+06	7.20003e+06	1.19031e+07	5.91719e+06	5.76449e+06	5.41468e+06	6.82647e+06	6.63289e+06	4.35076e+06		9.04651e+06	9.06534e+06	5.69879e+06	5.93671e+06	4.76902e+06	2.49778e+06	257620	1.37688e+06
myo-inositol	3.41923e+07	5.40585e+07	5.24853e+07	5.62969e+07	5.63349e+07	4.9198e+07	3.15727e+07	3.99662e+07	2.58415e+07	3.82172e+07	4.24942e+07	2.33859e+07		4.6912e+07	5.39432e+07	3.24601e+07	3.46991e+07	1.10436e+07	4.10955e+06	7.10409e+06	1.00282e+07
UDP-Glc	3.49462e+06	8.05736e+06	8.72151e+06	5.80668e+06	3.92335e+06	1.10548e+07	1.94307e+06	2.15132e+06	3.91191e+06	2.18284e+06	6.00957e+06	2.35154e+06		6.75783e+06	6.92827e+06	2.66877e+06	3.51465e+06	2.84547e+06	3.69565e+06	1.08162e+06	2.16231e+06
glutathione	2.02556e+06	4.29931e+06	6.24814e+06	4.43795e+06	4.26241e+06	5.76387e+06	2.92023e+06	3.20892e+06	2.87965e+06	3.46238e+06	3.51341e+06	2.89884e+06		4.191e+06	4.82141e+06	3.00293e+06	3.29154e+06	2.11337e+06	820900	179537	341048
o-phosphocholine	5.86985e+06	1.52391e+07	1.23311e+07	1.12065e+07	8.05516e+06	1.00658e+07	8.03724e+06	8.71514e+06	7.62489e+06	8.83841e+06	1.03581e+07	6.46863e+06		1.11467e+07	9.77583e+06	8.12576e+06	8.55504e+06	4.7956e+06	1.59556e+06	550485	1.96014e+06
hypoxantine	1.41109e+06	3.03137e+06	3.37645e+06	3.00139e+06	1.38266e+06	4.183e+06	623000	877042	1.36066e+06	687737	2.16727e+06	891277		2.6063e+06	2.85568e+06	953569	1.24876e+06	1.04937e+06	1.40585e+06	374740	801935
nicotineamidderivate 1-methyl	971114	1.38139e+06	1.46631e+06	1.45196e+06	1.58406e+06	1.4532e+06	779662	1.13019e+06	714972	900324	1.11136e+06	624575		1.27294e+06	1.49641e+06	874941	878752	264812	75909.4	223406	244106
AXP (AMP, ADP)	2.26007e+06	904658	2.80256e+06	1.83088e+06	5.80649e+06	1.21363e+06	1.17514e+06	3.01783e+06	3.21059e+06	1.77195e+06	4.58858e+06	6.6084e+06		1.98909e+06	2.95033e+06	2.46785e+06	4.32297e+06	977535	2.49268e+06	1.12366e+06	2.42914e+06
inosine	938565	558761	1.34417e+06	915666	975085	1.14124e+06	4.74404e+06	3.59065e+06	1.27614e+06	5.00883e+06	898440	1.25632e+06		947166	1.01066e+06	3.20361e+06	2.38786e+06	392776	116921	1.76605e+06	2.27687e+06
uridine	360577	708526	1.05116e+06	664168	381515	982264	722782	726411	250265	392158	340180	250147		706756	675983	566486	327495	345297	300549	273862	71850.4
glucose	6.07201e+07	2.17589e+08	6.23632e+07	1.43934e+08	5.99e+07	3.85062e+07	4.1878e+07	4.47202e+07	3.78662e+07	2.58901e+07	4.9291e+07	6.11376e+07		1.13557e+08	8.07801e+07	4.14881e+07	4.54396e+07	9.00977e+07	5.57292e+07	3.44363e+06	1.79366e+07
lysine	2.90635e+06	7.4952e+06	5.89594e+06	6.07445e+06	4.07719e+06	4.91757e+06	2.12316e+06	2.43744e+06	2.49038e+06	2.25867e+06	2.9152e+06	2.86141e+06		5.4325e+06	5.02307e+06	2.35032e+06	2.67843e+06	2.32926e+06	1.0028e+06	198503	364517
lipoproteins	1.31952e+07	2.14208e+07	1.98063e+07	1.87904e+07	1.65317e+07	1.97963e+07	1.45262e+07	1.92242e+07	1.29388e+07	1.65744e+07	1.79895e+07	1.48074e+07		1.81408e+07	1.83728e+07	1.55631e+07	1.64571e+07	4.35838e+06	1.67185e+06	3.26844e+06	1.59431e+06
NORMALIZED DATA	cold PBS			warm PBS			TrypLE			Trypsin-EDTA
protein precipitat (µg)	63	134.4	185.5	116.8	145.3	154.4	80.7	122.5	101.5	113.6	147	126.7		Mean				S.D.				%				%
	1BR	2BR	3BR	1BR	2BR	3BR	1BR	2BR	3BR	1BR	2BR	3BR		cold PBS	warm PBS	TrypLE	Trypsin-EDTA	cold PBS	warm PBS	TrypLE	Trypsin-EDTA	cold PBS	warm PBS	TrypLE	Trypsin-EDTA	cold PBS	warm PBS	TrypLE	Trypsin-EDTA
formate	13987.3	8812.67	5193.1	9697.78	6228.18	9413.76	6998.33	9714.08	3492.44	2900.63	3860.38	4217.18		9331.02	8446.57	6734.95	3659.39	4419.95	1926.43	3119.17	680.898	100	90.5214	72.1781	39.2175	47.3684	22.8072	46.3132	18.6069	formate
alanine	1.69497e+06	1.65749e+06	2.03097e+06	1.67764e+06	1.08197e+06	2.19812e+06	711428	514963	807029	559177	500269	604563		1.79448e+06	1.65257e+06	677806	554670	205668	558497	148908	52292.5	100	92.0923	37.7719	30.9098	11.4612	33.7956	21.969	9.42768	alanine
valine	45797.5	62026.8	49804.6	57152.3	31119.4	50448.1	26387.5	19731.6	32486.7	18651.6	19777.7	27144.5		52543	46239.9	26201.9	21857.9	8454.07	13517	6379.57	4612.79	100	88.004	49.8676	41.6001	16.0898	29.2322	24.3477	21.1035	valine
isoleucine	82836.8	108986	90042.5	97448.4	54992.5	94304.8	46634.6	33095.9	57529.6	32704.1	34941.5	48743.9		93955.2	82248.6	45753.4	38796.5	13506.6	23656.7	12240.7	8687.06	100	87.5403	48.697	41.2926	14.3756	28.7624	26.7536	22.3913	isoleucine
leucine	336059	400575	335635	373668	207691	346027	187509	135061	220626	136954	134992	186650		357423	309129	181065	152865	37371.5	88928.1	43144.8	29274.4	100	86.4883	50.6585	42.7688	10.4558	28.7673	23.8283	19.1505	leucine
lactate	364645	481634	192896	356088	183027	197927	104817	102104	109991	70273.9	98504.3	82855.8		346391	245681	105637	83878	145232	95904.9	4007.03	14142.9	100	70.9258	30.4965	24.2148	41.9271	39.0364	3.79319	16.8613	lactate
threonine	30891.3	27720.4	29523.8	28479.5	23763.4	32809.4	23455.3	19312.2	23932.4	17615.1	16672.7	22115		29378.5	28350.8	22233.3	18801	1590.47	4524.37	2540.97	2908.49	100	96.5018	75.6788	63.9957	5.41371	15.9585	11.4287	15.4699	threonine
phenylalanine	84778.7	115439	83363.8	101495	55232.7	89633.7	43918.2	31377.3	51367.3	30048.6	29900.9	44324.8		94527.3	82120.6	42220.9	34758.1	18124.3	24029	10102.5	8285.36	100	86.875	44.6653	36.7704	19.1736	29.2606	23.9277	23.8372	phenylalanine
histidine	9246.04	16490.2	16305.9	16113.2	9535.6	17627.4	9574.84	5419.27	9811.77	6429.19	5129.77	8363.37		14014	14425.4	8268.63	6640.78	4130.24	4301.84	2470.46	1627.15	100	102.935	59.0025	47.3866	29.4721	29.8213	29.8775	24.5024	histidine
acetate	35161.7	31198.7	15147.9	26971.7	16292.3	15889.9	17188.6	14145.7	15145.5	11841.7	14374.1	13472.5		27169.4	19718	15493.3	13229.4	10597.9	6285.14	1550.99	1283.58	100	72.5741	57.0247	48.6924	39.0066	31.8752	10.0107	9.70242	acetate
tyrosine	65128.4	72384.1	75117.9	72213.3	43005.4	82223.8	34399.3	25471.2	46485.1	26813.1	25149.4	38513.7		70876.8	65814.2	35451.9	30158.8	5162.51	20377.2	10546.4	7283.27	100	92.8572	50.019	42.551	7.28378	30.9618	29.7486	24.1498	tyrosine
glutamate	1.61974e+06	1.21068e+06	1.38233e+06	1.35666e+06	1.10378e+06	1.53223e+06	1.00085e+06	910743	1.0006e+06	842486	771661	718535		1.40425e+06	1.33089e+06	970731	777561	205409	215387	51951	62185.8	100	94.7757	69.128	55.3719	14.6277	16.1837	5.35174	7.99754	glutamate
glutamine	440215	540638	675807	652548	410309	735305	221237	148290	247231	166908	162826	209667		552220	599388	205586	179801	118222	168894	51293.6	25945.7	100	108.541	37.229	32.5596	21.4085	28.1777	24.95	14.4303	glutamine
aspartate	8046.45	6775.3	5338.26	6759.36	5631.16	7495.72	16210.5	11920.9	12479.8	13149.7	10271.9	10936.7		6720.01	6628.75	13537.1	11452.8	1354.94	939.121	2332.05	1506.69	100	98.642	201.445	170.428	20.1628	14.1674	17.2271	13.1557	aspartate
fumarate	1365.06	1673.42	1887.93	2303.3	1712.14	1538.61	1734.56	1649.26	2041.91	1423.63	1176.29	1182.06		1642.14	1851.35	1808.58	1260.66	262.839	400.903	206.524	141.167	100	112.74	110.136	76.7693	16.0059	21.6547	11.4191	11.1979	fumarate
taurine	289436	171313	65421	225554	166172	68635.8	123878	115031	35412.8	114407	102087	28470.4		175390	153454	91440.8	81654.9	112063	79228.6	48722.9	46469.3	100	87.4931	52.1357	46.5562	63.8937	51.6301	53.2835	56.9093	taurine
creatine	72263.5	63520.6	75740	69288.5	49552.9	77092.5	73323.3	47057.1	53346.6	60092.1	45121.7	34339.1		70508	65311.3	57909	46517.6	6295.98	14194.1	13714.6	12933.2	100	92.6296	82.1311	65.975	8.92945	21.733	23.6831	27.8027	creatine
myo-inositol	542735	402221	282940	481994	387714	318640	391236	326255	254596	336419	289077	184577		409299	396116	324029	270024	130042	82000.4	68347.4	77693.1	100	96.7792	79.1669	65.9724	31.772	20.7011	21.093	28.7727	myo-inositol
UDP-Glc	55470.2	59950.6	47016.2	49714.7	27001.7	71598.4	24077.7	17561.8	38541	19215.1	40881.5	18559.9		54145.7	49438.3	26726.8	26218.8	6568.1	22299.6	10737.6	12702.4	100	91.3061	49.361	48.4228	12.1304	45.106	40.1753	48.4478	UDP-Glc
glutathione	32151.7	31988.9	33682.7	37996.2	29335.2	37330.8	36186.2	26195.2	28371	30478.7	23900.8	22879.5		32607.8	34887.4	30250.8	25753	934.454	4819.81	5254.07	4124.29	100	106.991	92.7718	78.9781	2.86574	13.8153	17.3684	16.0148	glutathione
o-phosphocholine	93172.3	113386	66474.9	95946.2	55438.1	65193.1	99594.1	71144	75122.1	77802.9	70463.1	51054.7		91011.1	72192.5	81953.4	66440.2	23530.1	21141.6	15406.2	13820.4	100	79.3227	90.0477	73.0024	25.8541	29.2851	18.7988	20.8013	o-phosphocholine
hypoxantine	22398.2	22554.8	18201.9	25696.8	9515.88	27092	7719.95	7159.53	13405.6	6054.02	14743.3	7034.55		21051.6	20768.2	9428.35	9277.3	2469.19	9769.76	3455.75	4759.04	100	98.6538	44.7868	44.0693	11.7292	47.0418	36.6528	51.2977	hypoxantine
nicotineamidderivate 1-methyl	15414.5	10278.2	7904.63	12431.2	10902	9411.9	9661.24	9226.04	7044.06	7925.39	7560.25	4929.56		11199.1	10915	8643.78	6805.07	3838.7	1509.7	1402.39	1634.46	100	97.4634	77.1828	60.7644	34.2769	13.8314	16.2242	24.0183	nicotineamidderivate 1-methyl
AXP (AMP, ADP)	35874.1	6731.09	15108.1	15675.4	39962.1	7860.27	14561.8	24635.3	31631.4	15598.1	31214.8	52157.8		19237.8	21165.9	23609.5	32990.3	15004	16740.4	8580.93	18344.4	100	110.023	122.725	171.487	77.9922	79.0913	36.3452	55.6055	AXP (AMP, ADP)
inosine	14897.9	4157.45	7246.2	7839.61	6710.84	7391.46	58786.1	29311.4	12572.8	44091.8	6111.84	9915.68		8767.17	7313.97	33556.7	20039.8	5529.39	568.36	23397.3	20916.3	100	83.4245	382.755	228.578	63.0692	7.77088	69.7246	104.374	inosine
uridine	5723.44	5271.77	5666.65	5686.37	2625.71	6361.82	8956.41	5929.89	2465.66	3452.09	2314.15	1974.32		5553.96	4891.3	5783.99	2580.19	246.021	1990.91	3247.83	773.972	100	88.0687	104.142	46.4568	4.42965	40.7031	56.1521	29.9967	uridine
glucose	963810	1.61897e+06	336190	1.23231e+06	412251	249393	518935	365063	373066	227906	335313	482538		972989	631319	419021	348586	641437	526807	86620.1	127834	100	64.8845	43.0654	35.8263	65.9244	83.4455	20.672	36.6722	glucose
lysine	46132.6	55767.8	31784	52007.3	28060.5	31849.5	26309.3	19897.4	24535.7	19882.6	19831.3	22584.2		44561.5	37305.8	23580.8	20766	12068.8	12872	3310.88	1574.77	100	83.7175	52.9175	46.6008	27.0836	34.5042	14.0405	7.58341	lysine
lipoproteins	209448	159381	106773	160876	113777	128214	180003	156932	127476	145902	122378	116870		158534	134289	154804	128383	51343.2	24130.4	26327.9	15419.6	100	84.7068	97.647	80.9813	32.3862	17.969	17.0073	12.0106	lipoproteins
																										26.7783	31.279	25.9368	26.6307	average of %CV
																										22/29	23/29	22/29	24/29	number of metabolites with %CV<35%
DATA used for HeatMap preparation
	ANOVA + TukeyHSD with BH p-value adjustment
NORMALIZED DATA		posthoc p-value
protein precipitat (µg)	p-value	cold PBS-warm PBS	TrypLE-EDTA	cold PBS-TrypLE	cold PBS-EDTA	warm PBS-TrypLE	warm PBS-EDTA
formate	0.160629	0.980821	0.586197	0.699634	0.153879	0.884453	0.254704
alanine	0.00186212	0.93988	0.959186	0.00930754	0.00502468	0.0196346	0.0102511
valine	0.00717522	0.820894	0.929718	0.0275932	0.0123162	0.0932915	0.0401415
isoleucine	0.00593646	0.794388	0.944543	0.0219372	0.0105706	0.0794533	0.0367499
leucine	0.00480535	0.71112	0.919509	0.0180605	0.00790675	0.0809688	0.0333988
lactate 2	0.0190729	0.526216	0.989386	0.0391692	0.0256593	0.276573	0.184684
threonine*	0.00850745	0.975407	0.551691	0.083104	0.0126348	0.1474	0.0218537
phenylalanine	0.00496816	0.792234	0.941976	0.0189288	0.0090745	0.0685507	0.0313767
histidine	0.0449731	0.998658	0.929546	0.227423	0.0997341	0.185625	0.0805588
acetate*	0.101918	0.499869	0.968932	0.179324	0.0966997	0.839521	0.60275
tyrosine	0.00716609	0.955929	0.950207	0.031873	0.0155535	0.0645905	0.030876
glutamate	0.00315515	0.934579	0.462706	0.0357165	0.00475913	0.0810641	0.00990775
glutamine	0.00194721	0.946728	0.990371	0.0174028	0.0117607	0.0085644	0.00590034
aspartate	0.00156686	0.99987	0.439146	0.00375948	0.0290988	0.00346145	0.0264505
fumarate	0.0971034	0.781237	0.137808	0.872571	0.370494	0.997206	0.105098
taurine	0.40827	0.984027	0.998509	0.562772	0.479037	0.757202	0.671364
creatine	0.1685	0.951593	0.675819	0.608001	0.153095	0.87738	0.305764
myo-inositol	0.291501	0.99796	0.888902	0.684417	0.323014	0.778599	0.398296
UDP-Glc	0.0840266	0.976323	0.999968	0.165476	0.15586	0.282938	0.267568
glutathione	0.119288	0.904192	0.57165	0.89564	0.255465	0.549146	0.101712
o-phosphocholine	0.446645	0.632757	0.751061	0.933262	0.433762	0.918658	0.981099
hypoxantine	0.0541168	0.999918	0.999988	0.14606	0.139777	0.158564	0.151781
nicotineamidderivate 1-methyl	0.146276	0.998705	0.770768	0.562795	0.173976	0.646111	0.212952
AXP (AMP, ADP)	0.700812	0.998529	0.870285	0.983708	0.692056	0.997028	0.776315
inosine	0.234266	0.999458	0.732977	0.298067	0.82184	0.258347	0.765461
uridine	0.244396	0.974039	0.259052	0.998827	0.311491	0.940773	0.504387
glucose	0.332738	0.758472	0.996728	0.42644	0.334912	0.92414	0.843471
lysine	0.0354505	0.761168	0.979637	0.0820254	0.0478087	0.313301	0.190053
lipoproteins	0.609112	0.794391	0.751341	0.998894	0.673564	0.861414	0.995676

## Sheet: Table S4, HDFa extraction
Organic solvents, HDFa cells
	HDFa
Classification		70 % ACN, D			80 % MetOH, D			MTBE			50 % MetOH			75% MetOH+CHCl3			80 % EtOH			70 % ACN, D		80 % MetOH, D		MTBE		50 % MetOH		75% MetOH+CHCl3		80 % EtOH
	raw data	1. BR, D	2. BR, D	3. BR, D	1. BR, D	2. BR, D	3. BR, D	1. BR	2. BR	3. BR	1. BR	2. BR	3. BR	1. BR	2. BR	3. BR	1. BR	2. BR	3. BR	Mean	S.D.	Mean	S.D.	Mean	S.D.	Mean	S.D.	Mean	S.D.	Mean	S.D.
Carboxylic acids and derivatives	formate	1.51613e+06	1.43588e+06	2.93617e+06	2.16364e+06	2.03265e+06	2.34398e+06	2.35903e+06	2.12779e+06	3.62356e+06	2.67623e+06	1.62067e+06	2.37462e+06	1.77722e+06	2.34047e+06	2.04172e+06	2.24297e+06	1.44078e+06	2.35313e+06	1.96272e+06	843983	2.18009e+06	156317	2.70346e+06	805175	2.22384e+06	543694	2.05313e+06	281801	2.01229e+06	498001
Amino acids, peptides, and analogues	alanine	1.04503e+08	1.25966e+08	1.4157e+08	1.23915e+08	1.19378e+08	6.53654e+07	2.33123e+08	1.52293e+08	1.74139e+08	1.96682e+08	1.86063e+08	1.63671e+08	1.178e+08	1.73027e+08	1.96731e+08	1.97472e+08	1.31932e+08	2.16021e+08	1.24013e+08	1.86104e+07	1.02886e+08	3.2573e+07	1.86518e+08	4.1813e+07	1.82139e+08	1.68513e+07	1.62519e+08	4.05012e+07	1.81809e+08	4.41786e+07
Amino acids, peptides, and analogues	valine	3.61664e+06	3.25666e+06	5.07215e+06	3.84336e+06	3.0194e+06	2.39973e+06	1.02448e+07	8.78681e+06	9.89909e+06	7.71572e+06	1.1349e+07	7.68141e+06	5.03874e+06	7.76783e+06	7.93581e+06	8.99875e+06	6.77758e+06	1.61719e+07	3.98182e+06	961255	3.0875e+06	724223	9.64356e+06	761842	8.91537e+06	2.10763e+06	6.91413e+06	1.6263e+06	1.06494e+07	4.90985e+06
Amino acids, peptides, and analogues	isoleucine	4.8272e+06	4.90335e+06	7.79711e+06	5.12991e+06	4.56714e+06	3.20592e+06	1.01046e+07	8.60437e+06	9.51324e+06	9.33561e+06	1.15656e+07	7.82569e+06	5.52229e+06	8.30089e+06	8.14905e+06	1.00463e+07	7.09322e+06	1.48823e+07	5.84255e+06	1.69313e+06	4.30099e+06	989221	9.4074e+06	755683	9.57565e+06	1.88149e+06	7.32408e+06	1.56224e+06	1.06739e+07	3.93228e+06
Amino acids, peptides, and analogues	leucine	1.78319e+07	1.91616e+07	2.82442e+07	1.90208e+07	1.76309e+07	1.16157e+07	3.98538e+07	3.05245e+07	3.5444e+07	3.42685e+07	4.09577e+07	2.87715e+07	2.02423e+07	3.04242e+07	3.00806e+07	3.71099e+07	2.63156e+07	3.43701e+07	2.17459e+07	5.66684e+06	1.60891e+07	3.93595e+06	3.52741e+07	4.66697e+06	3.46659e+07	6.10284e+06	2.69157e+07	5.78187e+06	3.25985e+07	5.61101e+06
Carboxylic acids and derivatives	lactate	1.45976e+07	1.9235e+07	3.35882e+07	1.65045e+07	1.29784e+07	1.44456e+07	2.64615e+07	2.71554e+07	3.42929e+07	2.0538e+07	3.43896e+07	2.51756e+07	1.11561e+07	2.73645e+07	1.80617e+07	2.57759e+07	1.52486e+07	3.71238e+07	2.24736e+07	9.90086e+06	1.46428e+07	1.77135e+06	2.93033e+07	4.33507e+06	2.6701e+07	7.05067e+06	1.88607e+07	8.13367e+06	2.60494e+07	1.09402e+07
Amino acids, peptides, and analogues	threonine	2.45549e+06	2.9116e+06	3.27144e+06	2.57785e+06	2.50768e+06	2.23955e+06	3.11962e+06	2.20722e+06	2.8918e+06	3.59541e+06	3.20948e+06	3.18874e+06	2.74499e+06	3.34157e+06	3.50492e+06	3.57632e+06	2.17507e+06	3.15733e+06	2.87951e+06	408923	2.44169e+06	178546	2.73954e+06	474873	3.33121e+06	229039	3.19716e+06	400016	2.96958e+06	719250
Amino acids, peptides, and analogues	phenylalanine	5.19267e+06	5.44348e+06	8.48759e+06	5.10376e+06	4.5329e+06	3.49161e+06	9.40498e+06	8.23323e+06	9.75197e+06	9.08627e+06	1.15749e+07	7.57775e+06	5.10615e+06	7.87327e+06	8.57244e+06	9.11535e+06	6.59989e+06	9.19823e+06	6.37458e+06	1.83421e+06	4.37609e+06	817433	9.13006e+06	795817	9.41298e+06	2.01851e+06	7.18395e+06	1.83308e+06	8.30449e+06	1.47681e+06
Amino acids, peptides, and analogues	histidine	927348	1.05908e+06	1.89674e+06	943216	897655	1.03363e+06	1.60751e+06	618048	840761	1.67691e+06	1.68125e+06	1.60508e+06	993369	1.36428e+06	1.88785e+06	1.78141e+06	1.21723e+06	1.64492e+06	1.29439e+06	525792	958168	69211.7	1.02211e+06	519063	1.65441e+06	42780.3	1.41517e+06	449407	1.54785e+06	294348
Carboxylic acids and derivatives	acetate	2.24767e+06	2.20735e+06	4.18468e+06	2.245e+06	2.46574e+06	2.94077e+06	4.86973e+06	3.40758e+06	4.91393e+06	3.41595e+06	3.3192e+06	2.77181e+06	2.00185e+06	3.21575e+06	2.67768e+06	3.15866e+06	2.13853e+06	3.51004e+06	2.8799e+06	1.13015e+06	2.5505e+06	355547	4.39708e+06	857218	3.16898e+06	347352	2.63176e+06	608251	2.93574e+06	712409
Amino acids, peptides, and analogues	tyrosine	3.44109e+06	3.69364e+06	5.92014e+06	3.94992e+06	3.62381e+06	2.98493e+06	8.01412e+06	6.09957e+06	6.55488e+06	7.07379e+06	7.71045e+06	5.66583e+06	4.31328e+06	5.94565e+06	6.90201e+06	7.09147e+06	5.20377e+06	6.10971e+06	4.35162e+06	1.36423e+06	3.51955e+06	490869	6.88952e+06	1.00018e+06	6.81669e+06	1.04628e+06	5.72031e+06	1.30899e+06	6.13498e+06	944099
Amino acids, peptides, and analogues	glutamate	9.66094e+07	1.27395e+08	1.71739e+08	1.12536e+08	1.1665e+08	1.01266e+08	2.14194e+08	1.08242e+08	1.60567e+08	1.88911e+08	1.15026e+08	1.68755e+08	1.11899e+08	1.77296e+08	1.93359e+08	2.01389e+08	1.16802e+08	1.8374e+08	1.31915e+08	3.77684e+07	1.10151e+08	7.96457e+06	1.61001e+08	5.29772e+07	1.57564e+08	3.81928e+07	1.60851e+08	4.3148e+07	1.6731e+08	4.4623e+07
Amino acids, peptides, and analogues	glutamine	4.48191e+07	5.34961e+07	5.92431e+07	5.35803e+07	5.18874e+07	2.66193e+07	8.01742e+07	5.71019e+07	6.30302e+07	7.05589e+07	7.90931e+07	6.79041e+07	4.47735e+07	6.22774e+07	7.0396e+07	6.55472e+07	4.86738e+07	6.51052e+07	5.25195e+07	7.26144e+06	4.4029e+07	1.5101e+07	6.67688e+07	1.19819e+07	7.25187e+07	5.84634e+06	5.9149e+07	1.30946e+07	5.97754e+07	9.61683e+06
Amino acids, peptides, and analogues	aspartate	1.06872e+06	1.5135e+06	1.30386e+06	1.32218e+06	1.3734e+06	688380	2.5211e+06	1.245e+06	692381	2.31026e+06	1.47332e+06	1.33753e+06	1.61883e+06	1.55464e+06	2.7771e+06	2.3278e+06	1.68964e+06	1.59375e+06	1.29536e+06	222514	1.12799e+06	381572	1.48616e+06	937909	1.70704e+06	526798	1.98352e+06	688008	1.8704e+06	399012
Carboxylic acids and derivatives	fumarate	147839	244194	277071	192529	202213	145939	450380	239702	250332	277390	264442	259912	214821	276320	377226	766059	384501	542398	223035	67164.1	180227	30086.7	313471	118686	267248	9070.81	289456	81995.7	564319	191721
Amino acids, peptides, and analogues	taurine	6.85831e+06	8.28234e+06	1.23118e+07	7.08425e+06	7.16242e+06	7.82244e+06	1.2476e+07	6.02261e+06	1.45376e+07	1.07503e+07	7.86762e+06	1.21238e+07	6.29178e+06	1.70865e+07	9.87006e+06	1.13689e+07	5.33674e+06	1.41821e+07	9.15081e+06	2.82857e+06	7.35637e+06	405516	1.10121e+07	4.44224e+06	1.02472e+07	2.17223e+06	1.10828e+07	5.49858e+06	1.02959e+07	4.51925e+06
Amino acids, peptides, and analogues	creatine	3.80688e+06	5.03483e+06	5.36575e+06	4.31671e+06	4.74906e+06	3.47802e+06	1.36365e+07	6.51773e+06	1.00516e+07	8.55655e+06	5.93384e+06	7.67547e+06	7.49693e+06	1.14877e+07	1.50391e+07	1.08029e+07	6.44384e+06	1.16658e+07	4.73582e+06	821324	4.18126e+06	646254	1.00686e+07	3.55941e+06	7.38862e+06	1.33468e+06	1.13412e+07	3.77321e+06	9.63752e+06	2.79926e+06
Alcohols and polyols	myo-inositol	1.90147e+07	2.71919e+07	3.46214e+07	2.17273e+07	2.32113e+07	1.94238e+07	4.73655e+07	2.13279e+07	3.94287e+07	4.31824e+07	2.28028e+07	4.06712e+07	1.94676e+07	4.43963e+07	4.31247e+07	4.23995e+07	2.03989e+07	4.51722e+07	2.69427e+07	7.80633e+06	2.14541e+07	1.90847e+06	3.60407e+07	1.33453e+07	3.55521e+07	1.11124e+07	3.56629e+07	1.40399e+07	3.59902e+07	1.35735e+07
Pyrimidine nucleotide sugars	UDP-Glc	1.02008e+06	1.28741e+06	1.07471e+06	998830	1.08096e+06	1.79241e+06	1.82013e+06	1.72445e+06	1.17552e+06	6.23233e+06	3.59153e+06	4.7082e+06	1.89031e+06	4.45705e+06	3.43883e+06	6.35482e+06	5.90914e+06	7.20713e+06	1.1274e+06	141239	1.29073e+06	436401	1.57337e+06	347852	4.84402e+06	1.32562e+06	3.26206e+06	1.29247e+06	6.49036e+06	659525
Amino acids, peptides, and analogues	glutathione	1.88669e+06	2.75414e+06	781920	2.31024e+06	2.47197e+06	465373	1.90748e+06	1.06692e+06	918358	3.85392e+06	2.69116e+06	3.27458e+06	2.9041e+06	3.75261e+06	4.03741e+06	3.91017e+06	3.0771e+06	3.97281e+06	1.80758e+06	988487	1.74919e+06	1.11476e+06	1.29759e+06	533380	3.27322e+06	581386	3.56471e+06	589562	3.65336e+06	500037
Quaternary ammonium salts	o-phosphocholine	3.15158e+06	2.42162e+06	5.26255e+06	2.8587e+06	2.32518e+06	2.06994e+06	6.94318e+06	6.64218e+06	7.65273e+06	4.03444e+06	8.04328e+06	4.40757e+06	3.19966e+06	5.31072e+06	5.99906e+06	5.58138e+06	4.4822e+06	6.42079e+06	3.61192e+06	1.47535e+06	2.41794e+06	402478	7.07936e+06	518854	5.49509e+06	2.21466e+06	4.83648e+06	1.45871e+06	5.49479e+06	972193
Purines and purine derivatives	hypoxantine	245450	290514	307277	214377	269034	241072	5.06373e+06	2.81275e+06	4.00654e+06	2.41182e+06	1.16655e+06	2.23005e+06	666597	1.52998e+06	1.28184e+06	2.61492e+06	2.03569e+06	3.20647e+06	281081	31975.1	241494	27330.7	3.96101e+06	1.12618e+06	1.93614e+06	672653	1.15947e+06	444511	2.61903e+06	585405
Pyridinecarboxylic acids and derivatives	nicotineamidderivate 1-methyl	739473	979806	1.80758e+06	1.1251e+06	1.024e+06	1.06445e+06	1.63551e+06	779949	1.30791e+06	1.46382e+06	716719	1.54006e+06	761555	1.65907e+06	1.59272e+06	1.58439e+06	837149	1.60169e+06	1.17562e+06	560332	1.07118e+06	50881.4	1.24112e+06	431673	1.2402e+06	454949	1.33778e+06	500129	1.34108e+06	436501
Purine ribonucleotides	AXP (AMP, ADP)	4.76112e+06	5.4405e+06	7.33978e+06	4.66699e+06	4.31843e+06	4.12495e+06	36882	98239.9	69798.8	2.73341e+06	1.70134e+06	2.69342e+06	4.34398e+06	3.40775e+06	4.8475e+06	2.20547e+06	496037	1.14473e+06	5.84714e+06	1.33656e+06	4.37012e+06	274694	68306.9	30706.1	2.37606e+06	584669	4.19974e+06	730634	1.28208e+06	862956
Purine nucleosides	inosine	1.044e+06	1.92463e+06	1.65086e+06	2.48078e+06	3.1251e+06	1.76639e+06	534581	447199	551046	1.74868e+06	1.4441e+06	1.7217e+06	622737	452189	644335	571491	172816	431097	1.53983e+06	450691	2.45742e+06	679657	510942	55813.2	1.63816e+06	168601	573087	105256	391801	202222
Pyrimidine nucleosides	uridine	131020	234474	100402	254626	335295	178893	2.76491e+06	1.32193e+06	1.71097e+06	366517	431377	477114	77205.1	443494	319236	507766	693356	844922	155299	70255.7	256271	78213.9	1.9326e+06	746584	425003	55573.2	279978	186273	682015	168864
Carbohydrates and carbohydrate conjugates	glucose	5.74468e+07	4.45911e+07	1.071e+08	6.36227e+07	4.71629e+07	2.65918e+07	5.51318e+07	1.16034e+08	1.4881e+08	5.3857e+07	1.95644e+08	7.55289e+07	5.5367e+07	1.01427e+08	9.06093e+07	4.45876e+07	5.68081e+07	7.18197e+07	6.97126e+07	3.30102e+07	4.57925e+07	1.85534e+07	1.06659e+08	4.75376e+07	1.08343e+08	7.63774e+07	8.24677e+07	2.4085e+07	5.77385e+07	1.36399e+07
Amino acids, peptides, and analogues	lysine	2.8814e+06	3.07702e+06	4.20403e+06	3.29934e+06	2.91267e+06	1.76665e+06	6.25181e+06	4.34199e+06	5.58248e+06	4.71437e+06	5.87941e+06	4.7943e+06	2.59521e+06	4.71366e+06	4.68508e+06	5.3518e+06	3.30237e+06	5.57001e+06	3.38748e+06	713881	2.65955e+06	797081	5.39209e+06	969039	5.12936e+06	650795	3.99798e+06	1.21492e+06	4.74139e+06	1.251e+06
Lipoproteins	lipoproteins	2.23396e+07	2.71034e+07	2.92611e+07	1.43861e+07	1.4882e+07	2.11797e+07	3.0618e+07	1.61254e+07	1.87692e+07	1.79637e+07	1.46917e+07	1.56045e+07	1.2307e+07	1.69581e+07	1.68711e+07	1.89867e+07	1.42177e+07	2.20976e+07	2.62347e+07	3.54154e+06	1.68159e+07	3.78728e+06	2.18375e+07	7.71818e+06	1.60866e+07	1.68842e+06	1.53787e+07	2.66054e+06	1.8434e+07	3.96888e+06
	total amount of proteins (µg)	63.7	83.6	123.3	113.9	90.8	115.8	104.4	68	61.7	135.9	110	136.2	122.6	80.2	88.6	120.1	61.3	78.5
Classification	HDFa	70 % ACN, D			80 % MetOH, D			MTBE			50 % MetOH			75% MetOH+CHCl3			80 % EtOH			70% ACN, D		80 % MetOH, D		MTBE		50 % MetOH		75% MetOH+CHCl3		80 % EtOH		50% MetOH	70% ACN	75% MetOH+CHCl3	80% EtOH	80% MetOH	MTBE	50% MetOH	70% ACN	75% MetOH+CHCl3	80% EtOH	80% MetOH	MTBE
	normalized abundances	1. BR	2. BR	3. BR	1. BR	2. BR	3. BR	1.BR	2.BR	3.BR	1. BR	2.BR	3.BR	1. BR	2. BR	3. BR	1. BR	2.BR	3.BR	Mean	S.D.	Mean	S.D.	Mean	S.D.	Mean	S.D.	Mean	S.D.	Mean	S.D.	%						%
Carboxylic acids and derivatives	formate	23801	17175.5	23813.2	18996	22386	20241.6	22596	31291	58728.7	19692.6	14733.4	17434.8	14496.1	29182.9	23044.2	18675.9	23503.7	29976.1	21596.6	3828.74	20541.2	1714.75	37538.6	18859.1	17286.9	2482.95	22241.1	7376.3	24051.9	5670.05	100	124.93	128.658	139.133	118.825	217.15	14.3632	17.7284	33.1652	23.5742	8.34784	50.2393	formate
Amino acids, peptides, and analogues	alanine	1.64055e+06	1.50677e+06	1.14817e+06	1.08793e+06	1.31474e+06	564468	2.23298e+06	2.2396e+06	2.82234e+06	1.44725e+06	1.69149e+06	1.2017e+06	960845	2.15745e+06	2.22044e+06	1.64423e+06	2.15224e+06	2.75186e+06	1.43183e+06	254598	989045	384786	2.43164e+06	338373	1.44681e+06	244893	1.77958e+06	709742	2.18278e+06	554444	100	98.9645	123	150.868	68.3603	168.069	16.9264	17.7813	39.8826	25.4009	38.9048	13.9154	alanine
Amino acids, peptides, and analogues	valine	56776.2	38955.3	41136.6	33743.3	33253.3	20723	98130.2	129218	160439	56775	103172	56398.1	41099	96855.7	89569	74927.2	110564	206011	45622.7	9720.58	29239.9	7379.87	129262	31154.4	72115.2	26897	75841.2	30307.4	130501	67777.9	100	63.2637	105.167	180.962	40.5461	179.244	37.2973	21.3065	39.9617	51.9368	25.2391	24.1017	valine
Amino acids, peptides, and analogues	isoleucine	75780.2	58652.5	63236.9	45038.7	50298.9	27685	96787.2	126535	154185	68694.7	105142	57457.4	45043.1	103502	91975.8	83649.1	115713	189583	65889.9	8866.66	41007.5	11833.6	125836	28705.5	77098.1	24928.4	80173.8	30965.1	129648	54324.5	100	85.4624	103.989	168.16	53.1888	163.215	32.3333	13.4568	38.6225	41.9014	28.8572	22.8119	isoleucine
Amino acids, peptides, and analogues	leucine	279936	229206	229069	166995	194173	100308	381742	448890	574457	252159	372343	211244	165109	379354	339510	308992	429291	437836	246070	29328.4	153826	48298.6	468363	97822.5	278582	83736.6	294657	113948	392040	72048.3	100	88.3295	105.77	140.727	55.2173	168.124	30.0581	11.9187	38.6712	18.3778	31.3983	20.8861	leucine
Carboxylic acids and derivatives	lactate	229162	230084	272410	144904	142933	124746	253463	399344	555801	151126	312632	184843	90995.9	341203	203856	214620	248753	472915	243885	24707.8	137528	11112.8	402869	151200	216200	85197.3	212018	125303	312096	140315	100	112.805	98.0657	144.355	63.6113	186.341	39.4067	10.1309	59.1	44.9589	8.08042	37.5308	lactate
Amino acids, peptides, and analogues	threonine	38547.7	34827.8	26532.4	22632.6	27617.6	19339.8	29881.4	32459.1	46868.7	26456.3	29177.1	23412.2	22389.8	41665.4	39558.9	29777.9	35482.3	40220.8	33302.6	6151.15	23196.7	4167.65	36403	9154.68	26348.5	2883.98	34538.1	10573.3	35160.4	5228.91	100	126.393	131.082	133.443	88.0378	138.16	10.9455	18.4705	30.6134	14.8716	17.9666	25.1481	threonine
Amino acids, peptides, and analogues	phenylalanine	81517.6	65113.4	68836.9	44809.1	49921.8	30152.1	90086	121077	158055	66860	105227	55636.9	41648.8	98170.4	96754.4	75898	107665	117175	71822.6	8600.04	41627.7	10261.7	123073	34028.2	75907.8	26003.5	78857.9	32231.8	100246	21615.5	100	94.6182	103.886	132.063	54.8398	162.134	34.2566	11.974	40.8732	21.5625	24.6511	27.6489	phenylalanine
Amino acids, peptides, and analogues	histidine	14558	12668.4	15383.1	8281.09	9886.07	8926.03	15397.6	9088.94	13626.6	12339.3	15284.1	11784.7	8102.52	17011	21307.6	14832.7	19857	20954.4	14203.2	1391.71	9031.06	807.628	12704.4	3253.89	13136	1880.82	15473.7	6735.41	18548	3264.01	100	108.124	117.796	141.2	68.7503	96.7141	14.318	9.79858	43.5281	17.5976	8.94278	25.6123	histidine
Carboxylic acids and derivatives	acetate	35285.2	26403.7	33939	19710.3	27155.7	25395.3	46644.9	50111.4	79642.3	25135.7	30174.6	20351	16328.3	40096.6	30222.1	26300.2	34886.3	44713.8	31876	4786.72	24087.1	3891.3	58799.5	18133.4	25220.4	4912.34	28882.3	11940.7	35300.1	9213.79	100	126.389	114.52	139.966	95.5062	233.142	19.4776	15.0167	41.3424	26.1013	16.1551	30.8393	acetate
Amino acids, peptides, and analogues	tyrosine	54020.2	44182.3	48014.1	34678.8	39909.8	25776.6	76763.6	89699.6	106238	52051.4	70095	41599.3	35181.7	74135.2	77900.8	59046.3	84890.3	77830.7	48738.9	4958.86	33455.1	7145.61	90900.3	14773.8	54581.9	14415.4	62405.9	23651.9	73922.4	13357.9	100	89.2949	114.334	135.434	61.2933	166.539	26.4105	10.1743	37.9001	18.0701	21.3588	16.2527	tyrosine
Amino acids, peptides, and analogues	glutamate	1.51663e+06	1.52386e+06	1.39286e+06	988027	1.2847e+06	874494	2.05166e+06	1.59179e+06	2.60239e+06	1.39007e+06	1.04569e+06	1.23902e+06	912715	2.21067e+06	2.18238e+06	1.67685e+06	1.90541e+06	2.34063e+06	1.47778e+06	73636.3	1.04907e+06	211806	2.08195e+06	505978	1.22493e+06	172625	1.76859e+06	741343	1.9743e+06	337212	100	120.642	144.383	161.177	85.6436	169.965	14.0927	4.98289	41.9172	17.0801	20.1898	24.3031	glutamate
Amino acids, peptides, and analogues	glutamine	703597	639906	480480	470415	571447	229873	767953	839734	1.02156e+06	519197	719029	498561	365200	776527	794538	545772	794026	829366	607994	114931	423912	175471	876415	130722	578929	121768	645421	242846	723054	154545	100	105.02	111.485	124.895	73.2234	151.386	21.0333	18.9033	37.626	21.3739	41.3934	14.9155	glutamine
Amino acids, peptides, and analogues	aspartate	16777.3	18104.1	10574.7	11608.3	15125.6	5944.56	24148.5	18308.8	11221.7	16999.7	13393.8	9820.37	13204.2	19384.5	31344.3	19382.1	27563.5	20302.5	15152	4019.23	10892.8	4632.13	17893	6473.39	13404.6	3589.68	21311	9222.22	22416.1	4481.52	100	113.036	158.982	167.226	81.2615	133.484	26.7794	26.526	43.2745	19.9925	42.5247	36.1783	aspartate
Carboxylic acids and derivatives	fumarate	2320.86	2920.98	2247.13	1690.34	2227.02	1260.27	4313.99	3525.03	4057.24	2041.14	2404.02	1908.31	1752.21	3445.39	4257.63	6378.51	6272.44	6909.53	2496.32	369.605	1725.88	484.355	3965.42	402.413	2117.82	256.595	3151.74	1278.26	6520.16	341.349	100	117.872	148.82	307.871	81.4929	187.24	12.116	14.806	40.5574	5.23529	28.0643	10.148	fumarate
Amino acids, peptides, and analogues	taurine	107666	99071.1	99852.4	62197.1	78881.3	67551.3	119502	88567.8	235617	79104.2	71523.8	89014.8	51319.5	213048	111400	94662.3	87059.4	180664	102196	4752.67	69543.2	8518.6	147896	77527.7	79880.9	8771.3	125256	81749.9	120795	51986.9	100	127.936	156.803	151.219	87.0586	185.145	10.9805	4.65053	65.2662	43.0373	12.2494	52.4205	taurine
Amino acids, peptides, and analogues	creatine	59762.6	60225.2	43517.8	37899.1	52302.4	30034.7	130618	95849	162911	62962.1	53944	56354.4	61149.5	143238	169741	89949.4	105120	148609	54501.9	9515.3	40078.7	11292.7	129792	33538.5	57753.5	4669.03	124710	56617.4	114559	30447.8	100	94.3698	215.934	198.359	69.3962	224.735	8.0844	17.4587	45.3993	26.5782	28.1764	25.8401	creatine
Alcohols and polyols	myo-inositol	298504	325262	280790	190758	255631	167735	453693	313646	639039	317751	207298	298614	158790	553569	486735	353035	332772	575442	301518	22389	204708	45577.9	468793	163221	274554	59026.3	399698	211292	420416	134638	100	109.821	145.581	153.127	74.5601	170.747	21.4989	7.4254	52.8629	32.0249	22.2648	34.8174	myo-inositol
Pyrimidine nucleotide sugars	UDP-Glc	16013.8	15399.7	8716.21	8769.36	11904.8	15478.5	17434.2	25359.6	19052.2	45859.6	32650.3	34568.3	15418.5	55574.2	38813	52912.7	96397.1	91810.6	13376.6	4047.65	12050.9	3356.95	20615.3	4187.52	37692.8	7137.45	36601.9	20168.9	80373.5	23892	100	35.4884	97.106	213.233	31.9714	54.6931	18.9359	30.2593	55.1035	29.7263	27.8564	20.3126	UDP-Glc
Amino acids, peptides, and analogues	glutathione	29618.3	32944.3	6341.61	20283.1	27224.3	4018.77	18270.9	15690	14884.3	28358.5	24465.1	24042.4	23687.6	46790.7	45569	32557.6	50197.3	50609	22968.1	14494.6	17175.4	11910.8	16281.7	1769.14	25622	2379.31	38682.4	13000.3	44454.6	10305.2	100	89.642	150.973	173.502	67.0337	63.5458	9.28621	63.1078	33.6077	23.1814	69.3482	10.8658	glutathione
Quaternary ammonium salts	o-phosphocholine	49475.3	28966.7	42680.9	25098.3	25607.7	17875.1	66505.5	97679.1	124031	29686.8	73120.7	32361	26098.4	66218.4	67709.4	46472.8	73119.1	81793.6	40374.3	10447	22860.4	4324.85	96072	28796.5	45056.2	24341.4	53342.1	23605.5	67128.5	18406.6	100	89.6089	118.39	148.988	50.7375	213.227	54.0245	25.8754	44.2531	27.42	18.9186	29.9739	o-phosphocholine
Purines and purine derivatives	hypoxantine	3853.22	3475.05	2492.11	1882.15	2962.93	2081.8	48503.2	41363.9	64935.8	17747	10605	16373.4	5437.17	19077.1	14467.7	21772.9	33208.6	40846.8	3273.46	702.589	2308.96	575.083	51601	12087.4	14908.5	3789.67	12994	6938.37	31942.8	9599.76	100	21.9571	87.1586	214.259	15.4876	346.119	25.4195	21.4632	53.3967	30.053	24.9066	23.4247	hypoxantine
Pyridinecarboxylic acids and derivatives	nicotineamidderivate 1-methyl	11608.7	11720.2	14660	9877.92	11277.6	9192.18	15665.8	11469.8	21197.9	10771.3	6515.62	11307.4	6211.7	20686.7	17976.5	13192.3	13656.6	20403.7	12663	1730.41	10115.9	1062.86	16111.2	4879.3	9531.43	2625.48	14958.3	7695.03	15750.9	4036.17	100	132.855	156.937	165.252	106.132	169.032	27.5455	13.6652	51.4432	25.6251	10.5068	30.2852	nicotineamidderivate 1-methyl
Purine ribonucleotides	AXP (AMP, ADP)	74742.9	65077.8	59527.8	40974.5	47559.8	35621.3	353.276	1444.7	1131.26	20113.4	15466.7	19775.5	35432.1	42490.6	54712.2	18363.6	8091.96	14582.6	66449.5	7699.71	41385.2	5979.81	976.413	561.949	18451.9	2590.76	44211.7	9754.58	13679.4	5195.06	100	360.123	239.605	74.1355	224.287	5.29168	14.0406	11.5873	22.0634	37.9773	14.4492	57.5524	AXP (AMP, ADP)
Purine nucleosides	inosine	16389.3	23021.9	13389	21780.3	34417.4	15253.8	5120.5	6576.46	8931.05	12867.4	13128.2	12641	5079.42	5638.27	7272.4	4758.46	2819.18	5491.68	17600	4929.26	23817.2	9742.82	6876	1922.85	12878.9	243.796	5996.7	1139.58	4356.44	1380.86	100	136.658	46.5623	33.8263	184.932	53.3898	1.89299	28.0071	19.0035	31.697	40.9067	27.9647	inosine
Pyrimidine nucleosides	uridine	2056.83	2804.71	814.294	2235.52	3692.67	1544.84	26483.8	19440.1	27730.5	2696.96	3921.61	3503.04	629.732	5529.85	3603.11	4227.86	11310.9	10763.3	1891.94	1005.4	2491.01	1096.47	24551.5	4470.25	3373.87	622.457	3254.23	2468.62	8767.36	3940.84	100	56.0764	96.454	259.861	73.8325	727.695	18.4493	53.1411	75.8587	44.949	44.0171	18.2076	uridine
Carbohydrates and carbohydrate conjugates	glucose	901833	533386	868612	558584	519416	229636	528083	1.70639e+06	2.41183e+06	396299	1.77859e+06	554544	451607	1.26467e+06	1.02268e+06	371254	926723	914901	767944	203811	435878	179682	1.54877e+06	951713	909810	756531	912986	417484	737626	317343	100	84.4071	100.349	81.0748	47.9087	170.23	83.1527	26.5398	45.7273	43.0222	41.2229	61.4498	glucose
Amino acids, peptides, and analogues	lysine	45233.9	36806.4	34095.9	28967	32077.9	15256	59883.3	63852.8	90477.7	34690	53449.2	35200.4	21168.1	58773.8	52879	44561.2	53872.3	70955.6	38712.1	5808.39	25433.6	8950.28	71404.6	16636.6	41113.2	10686.4	44273.6	20225.9	56463	13386.6	100	94.1597	107.687	137.335	61.8624	173.678	25.9925	15.0041	45.6839	23.7086	35.1907	23.2991	lysine
Lipoproteins	lipoproteins	350701	324203	237316	126304	163899	182899	293276	237138	304200	132183	133561	114570	100384	211448	190419	158091	231937	281498	304073	59312.1	157701	28801.9	278205	35981.9	126772	10589.1	167417	58996.9	223842	62100.5	100	239.859	132.062	176.571	124.397	219.454	8.35287	19.5059	35.2396	27.743	18.2637	12.9336	lipoproteins
																																						23.3611	19.3333	43.1705	28.0958	26.5639	27.9269	average of %CV
																																						25/29	27/29	2029-06-01	21/29	24/29	24/29	number of metabolites with %CV<35%
DATA used for HeatMap preparation
	total amount of proteins (µg)	ANOVA	50% MetOH	50% MetOH	50% MetOH	50% MetOH	50% MetOH	80% MetOH	80% MetOH	80% MetOH	80% MetOH	70% AcN	70% AcN	70% AcN	80% EtOH	80% EtOH	MetOH/CHCl3
Classification	HDFa		80% MetOH	70% AcN	80% EtOH	MetOH/CHCl3	MTBE	70% can	80% EtOH	MetOH/CHCl3	MTBE	80% EtOH	MetOH/CHCl3	MTBE	MetOH/CHCl3	MTBE	MTBE
	normalized to precipitat	p-value	post-hoc p-value
Carboxylic acids and derivatives	formate	0.163682	0.996999	0.989102	0.92805	0.979879	0.12209	0.999988	0.995724	0.999869	0.242921	0.999215	0.999999	0.29843	0.999822	0.45987	0.336573
Amino acids, peptides, and analogues	alanine	0.0185964	0.802811	1	0.387293	0.936031	0.14649	0.822592	0.0578895	0.318984	0.0183494	0.367688	0.924251	0.137374	0.870306	0.98069	0.50735
Amino acids, peptides, and analogues	valine	0.0177005	0.670884	0.931918	0.375028	0.999993	0.39598	0.991063	0.0367501	0.596127	0.0395326	0.0952309	0.889013	0.10215	0.440037	1	0.462868
Amino acids, peptides, and analogues	isoleucine	0.0249063	0.698887	0.997057	0.342982	0.999995	0.416224	0.909324	0.0355493	0.628512	0.0460044	0.180802	0.991	0.227082	0.401405	0.999985	0.48108
Amino acids, peptides, and analogues	leucine	0.00588644	0.435227	0.99518	0.529453	0.999835	0.102659	0.715396	0.0296891	0.317921	0.00416712	0.285419	0.971305	0.044882	0.670933	0.840099	0.151993
Carboxylic acids and derivatives	lactate	0.109664	0.934627	0.999401	0.865025	1	0.31494	0.810008	0.378629	0.947232	0.0777886	0.963051	0.99882	0.471189	0.844066	0.888633	0.294755
Amino acids, peptides, and analogues	threonine	0.181868	0.992036	0.813434	0.635351	0.698111	0.509972	0.504921	0.338974	0.390475	0.250474	0.999339	0.99991	0.99261	0.999997	0.999907	0.999327
Amino acids, peptides, and analogues	phenylalanine	0.025081	0.537183	0.999932	0.814326	0.999987	0.235037	0.655398	0.0959704	0.455418	0.0138848	0.706077	0.999041	0.172822	0.879615	0.849451	0.290207
Amino acids, peptides, and analogues	histidine	0.0927038	0.702368	0.998759	0.44433	0.957591	0.999985	0.48948	0.0509447	0.278236	0.783916	0.65457	0.997162	0.993885	0.879665	0.368749	0.917695
Carboxylic acids and derivatives	acetate	0.0122581	0.999991	0.96154	0.821394	0.997313	0.0155667	0.928217	0.752351	0.990677	0.0123673	0.998043	0.998969	0.0601913	0.966907	0.118205	0.032831
Amino acids, peptides, and analogues	tyrosine	0.00580408	0.499996	0.995303	0.585863	0.982503	0.0775539	0.778712	0.0430441	0.208496	0.0038354	0.327813	0.844934	0.0337521	0.915404	0.700863	0.220791
Amino acids, peptides, and analogues	glutamate	0.0504005	0.993858	0.969567	0.285081	0.595346	0.178115	0.786778	0.129657	0.322041	0.0769323	0.676441	0.94616	0.492945	0.987529	0.999398	0.927988
Amino acids, peptides, and analogues	glutamine	0.0820972	0.843799	0.99991	0.878228	0.995183	0.288662	0.734408	0.283728	0.574559	0.0461386	0.94771	0.99969	0.385293	0.990231	0.849303	0.534012
Amino acids, peptides, and analogues	aspartate	0.174975	0.993396	0.998797	0.434063	0.563198	0.9227	0.936776	0.210736	0.295074	0.674048	0.641878	0.772351	0.990188	0.99987	0.920421	0.974212
Carboxylic acids and derivatives	fumarate	8.1615e-06	0.968146	0.972488	2.02377e-05	0.384001	0.0324347	0.666242	8.29501e-06	0.126775	0.00890984	5.06507e-05	0.788665	0.110778	0.000286479	0.00323425	0.617732
Amino acids, peptides, and analogues	taurine	0.454559	0.999832	0.993374	0.914626	0.875905	0.593134	0.964927	0.813592	0.759306	0.454786	0.997154	0.992306	0.872786	0.999997	0.984169	0.992923
Amino acids, peptides, and analogues	creatine	0.00831683	0.976312	0.999993	0.265973	0.144129	0.103957	0.990299	0.088563	0.0448048	0.0316843	0.220127	0.11708	0.0839446	0.998095	0.987614	0.999934
Alcohols and polyols	myo-inositol	0.167039	0.981157	0.999784	0.717826	0.821819	0.453738	0.928113	0.350804	0.44989	0.180245	0.849418	0.924165	0.5996	0.999941	0.996418	0.982022
Pyrimidine nucleotide sugars	UDP-Glc	0.000391159	0.248064	0.294091	0.0198211	0.999998	0.634435	0.999995	0.000466881	0.285506	0.965112	0.000558389	0.336401	0.982951	0.0167454	0.0015312	0.691354
Amino acids, peptides, and analogues	glutathione	0.0272947	0.907642	0.999461	0.288418	0.640059	0.867762	0.979801	0.0604553	0.18175	0.999998	0.182422	0.462472	0.962985	0.980108	0.0506252	0.154426
Quaternary ammonium salts	o-phosphocholine	0.0133301	0.755632	0.999678	0.7596	0.995091	0.077537	0.886973	0.149558	0.473339	0.00808891	0.600212	0.964636	0.0483607	0.954584	0.524649	0.172689
Purines and purine derivatives	hypoxantine	1.28942e-05	0.314632	0.39063	0.0993904	0.999325	0.000413236	0.999977	0.00267103	0.475118	2.28619e-05	0.00349278	0.567997	2.80097e-05	0.0576834	0.0469926	0.00025692
Pyridinecarboxylic acids and derivatives	nicotineamidderivate 1-methyl	0.309523	0.999976	0.940682	0.513196	0.642188	0.457234	0.974525	0.608024	0.73598	0.549153	0.943865	0.983741	0.914261	0.999894	0.999998	0.999339
Purine ribonucleotides	AXP (AMP, ADP)	1.91499e-07	0.00627191	6.39641e-06	0.923272	0.00249834	0.0393698	0.00312404	0.00135215	0.991531	3.83173e-05	2.31221e-06	0.00790136	2.11633e-07	0.000572276	0.185488	1.91543e-05
Purine nucleosides	inosine	0.00132511	0.102884	0.79963	0.274468	0.479347	0.611615	0.578758	0.00235771	0.00478467	0.00704537	0.0370707	0.0770178	0.112798	0.997417	0.981781	0.999873
Pyrimidine nucleosides	uridine	1.75274e-06	0.998353	0.982277	0.218997	1	6.84362e-06	0.999747	0.118744	0.99918	4.42783e-06	0.0765987	0.987765	3.32093e-06	0.202199	0.000136971	6.44622e-06
Carbohydrates and carbohydrate conjugates	glucose	0.313177	0.890929	0.999468	0.998648	1	0.716716	0.973076	0.98215	0.888294	0.207507	1	0.999408	0.537433	0.998525	0.499914	0.720608
Amino acids, peptides, and analogues	lysine	0.0203334	0.714196	0.999912	0.730662	0.999662	0.135495	0.826587	0.121877	0.550755	0.0127059	0.607292	0.995001	0.0956287	0.869844	0.750679	0.210065
Lipoproteins	lipoproteins	0.00294139	0.959928	0.00573658	0.185461	0.885741	0.0178202	0.0222984	0.53679	0.999811	0.0696799	0.346566	0.0342947	0.981142	0.682415	0.712727	0.105647

## Sheet: Table S5, DPSC extraction
Organic solvents, DPSC cells
Classification	DPSC	50 % MetOH			70% ACN			75% MetOH+CHCl3			80 % EtOH			80 % MetOH, D			MTBE			50% MetOH		70% ACN		75% MetOH+CHCl3		80% ethanol		80% methanol		MTBE
	raw data	2. BR	3. BR	1. BR	1. BR	2. BR	3. BR	1.BR	2.BR	3.BR	1. BR	2.BR	3.BR	3. BR	1. BR	2. BR	1. BR	2.BR	3.BR	Mean	S.D.	Mean	S.D.	Mean	S.D.	Mean	S.D.	Mean	S.D.	Mean	S.D.
Carboxylic acids and derivatives	formate	2.43499e+06	1.93958e+06	2.00031e+06	6.04843e+06	2.15568e+06	2.05163e+06	1.42381e+06	2.62741e+06	2.50843e+06	1.76635e+06	2.73675e+06	2.32753e+06	2.14004e+06	3.70347e+06	2.53575e+06	1.94421e+06	3.36085e+06	2.97245e+06	2.12496e+06	270202	3.41858e+06	2.27811e+06	2.18655e+06	663230	2.27688e+06	487176	2.79309e+06	812864	2.75917e+06	732005
Amino acids, peptides, and analogues	alanine	2.25626e+08	2.86459e+08	2.62563e+08	2.64959e+08	2.06769e+08	2.21537e+08	1.84876e+08	2.40107e+08	3.12306e+08	2.26287e+08	2.56413e+08	2.76409e+08	2.0982e+08	1.86411e+08	2.2739e+08	2.62506e+08	3.11777e+08	2.80865e+08	2.58216e+08	3.06486e+07	2.31089e+08	3.0248e+07	2.45763e+08	6.39031e+07	2.53036e+08	2.52311e+07	2.07874e+08	2.05589e+07	2.8505e+08	2.49007e+07
Amino acids, peptides, and analogues	valine	8.89856e+06	1.01684e+07	1.68096e+07	1.6435e+07	1.09488e+07	1.20522e+07	6.75928e+06	9.58652e+06	1.19507e+07	9.90864e+06	1.24214e+07	1.19727e+07	1.11353e+07	1.08213e+07	1.38763e+07	1.29052e+07	1.59236e+07	1.06579e+07	1.19589e+07	4.24861e+06	1.31453e+07	2.90187e+06	9.43215e+06	2.59913e+06	1.14343e+07	1.34013e+06	1.19443e+07	1.68052e+06	1.31622e+07	2.64223e+06
Amino acids, peptides, and analogues	isoleucine	9.72288e+06	1.09454e+07	1.63537e+07	1.65695e+07	1.07405e+07	1.16092e+07	8.13996e+06	1.03787e+07	1.23449e+07	1.02015e+07	1.3355e+07	1.22985e+07	1.11197e+07	1.05918e+07	1.33997e+07	1.32315e+07	1.63065e+07	1.12014e+07	1.23407e+07	3.52876e+06	1.29731e+07	3.14476e+06	1.02879e+07	2.10396e+06	1.19517e+07	1.60514e+06	1.17037e+07	1.49227e+06	1.35798e+07	2.5703e+06
Amino acids, peptides, and analogues	leucine	3.35018e+07	3.77253e+07	3.48391e+07	5.61082e+07	3.70429e+07	3.99398e+07	2.89068e+07	3.66971e+07	4.23556e+07	3.76168e+07	4.77922e+07	4.48744e+07	3.82703e+07	3.65873e+07	4.61726e+07	6.14648e+07	6.01766e+07	3.94539e+07	3.53554e+07	2.15858e+06	4.43636e+07	1.02737e+07	3.59865e+07	6.75246e+06	4.34278e+07	5.23971e+06	4.03434e+07	5.11791e+06	5.36985e+07	1.23529e+07
Carboxylic acids and derivatives	lactate	2.83982e+07	1.93523e+07	2.01451e+07	5.80281e+07	3.32978e+07	4.22892e+07	2.91491e+07	3.1858e+07	2.63088e+07	3.37456e+07	4.02749e+07	4.36213e+07	4.59128e+07	4.26098e+07	6.6533e+07	3.83094e+07	6.0928e+07	3.23974e+07	2.26319e+07	5.00954e+06	4.45384e+07	1.25176e+07	2.91053e+07	2.77488e+06	3.92139e+07	5.02262e+06	5.16852e+07	1.29642e+07	4.38783e+07	1.50585e+07
Amino acids, peptides, and analogues	threonine	3.11109e+06	4.31527e+06	3.53269e+06	4.72957e+06	4.36692e+06	4.4366e+06	3.56432e+06	3.68872e+06	4.71522e+06	3.64074e+06	3.31177e+06	3.71096e+06	4.01486e+06	3.65396e+06	4.59357e+06	3.33245e+06	4.24993e+06	3.63545e+06	3.65302e+06	611046	4.51103e+06	192443	3.98942e+06	631628	3.55449e+06	213110	4.08746e+06	473994	3.73928e+06	467468
Amino acids, peptides, and analogues	phenylalanine	8.38004e+06	9.19842e+06	7.16475e+06	1.75386e+07	1.10614e+07	1.18386e+07	7.6563e+06	1.03766e+07	1.06891e+07	9.08159e+06	1.2867e+07	1.06754e+07	1.07661e+07	1.21435e+07	1.38262e+07	1.17696e+07	1.5458e+07	9.96596e+06	8.24774e+06	1.02327e+06	1.34795e+07	3.53665e+06	9.57401e+06	1.66812e+06	1.08747e+07	1.90054e+06	1.22453e+07	1.53258e+06	1.23979e+07	2.79943e+06
Amino acids, peptides, and analogues	histidine	1.39092e+06	1.97441e+06	1.38999e+06	2.92495e+06	1.69919e+06	1.9941e+06	1.3964e+06	1.68177e+06	2.04742e+06	1.69731e+06	1.95891e+06	1.97883e+06	1.75269e+06	2.20417e+06	1.98123e+06	1.24313e+06	1.76768e+06	923266	1.58511e+06	337148	2.20608e+06	639788	1.70853e+06	326332	1.87835e+06	157102	1.97936e+06	225747	1.31136e+06	426319
Carboxylic acids and derivatives	acetate	3.79259e+06	2.98055e+06	2.25352e+06	8.10467e+06	4.20983e+06	4.94611e+06	1.82618e+06	3.96176e+06	3.39249e+06	2.45462e+06	4.04373e+06	4.44786e+06	6.03783e+06	5.50293e+06	6.32188e+06	9.83718e+06	6.69256e+06	4.24481e+06	3.00889e+06	769924	5.75354e+06	2.06916e+06	3.06014e+06	1.1059e+06	3.64874e+06	1.0537e+06	5.95421e+06	415828	6.92485e+06	2.80341e+06
Amino acids, peptides, and analogues	tyrosine	6.3544e+06	8.30046e+06	6.02364e+06	1.14551e+07	7.51346e+06	8.09338e+06	5.71943e+06	7.49059e+06	9.21186e+06	7.25174e+06	8.78529e+06	8.9032e+06	7.60642e+06	8.01505e+06	9.25093e+06	8.91352e+06	1.05269e+07	8.24277e+06	6.89284e+06	1.23021e+06	9.02065e+06	2.12816e+06	7.47396e+06	1.74627e+06	8.31341e+06	921323	8.2908e+06	856232	9.22772e+06	1.17402e+06
Amino acids, peptides, and analogues	glutamate	1.43017e+08	1.8238e+08	1.62222e+08	1.55452e+08	1.83704e+08	1.92372e+08	1.28958e+08	1.38999e+08	1.91087e+08	1.67636e+08	1.44361e+08	1.84367e+08	1.76753e+08	1.26363e+08	1.6459e+08	1.83134e+08	1.59205e+08	1.75849e+08	1.6254e+08	1.96839e+07	1.77176e+08	1.93064e+07	1.53015e+08	3.33513e+07	1.65455e+08	2.00918e+07	1.55902e+08	2.62943e+07	1.72729e+08	1.22661e+07
Amino acids, peptides, and analogues	glutamine	8.65909e+07	1.0314e+08	7.47596e+07	1.02514e+08	7.64656e+07	8.54683e+07	7.04901e+07	8.836e+07	1.07453e+08	7.88988e+07	9.00384e+07	8.40902e+07	7.91813e+07	7.22009e+07	8.09781e+07	8.5345e+07	1.0889e+08	9.40099e+07	8.81636e+07	1.42556e+07	8.81494e+07	1.32297e+07	8.87676e+07	1.84848e+07	8.43425e+07	5.57409e+06	7.74534e+07	4.63672e+06	9.60816e+07	1.19084e+07
Amino acids, peptides, and analogues	aspartate	1.40308e+06	997465	1.14874e+06	1.58736e+06	1.15995e+06	1.24796e+06	1.05163e+06	1.36222e+06	1.27104e+06	774165	1.3205e+06	1.12474e+06	1.20599e+06	1.26324e+06	1.09589e+06	1.33449e+06	1.2175e+06	780659	1.1831e+06	204980	1.33176e+06	225688	1.22829e+06	159647	1.07313e+06	276797	1.18837e+06	85053.1	1.11088e+06	291904
Carboxylic acids and derivatives	fumarate	281143	275864	262696	285523	239859	259708	197204	276383	305223	415143	321241	483831	211271	228207	306815	258305	384385	306136	273234	9500.67	261697	22897.2	259603	55930.1	406739	81620.2	248764	50981.8	316275	63648.4
Amino acids, peptides, and analogues	taurine	1.67065e+07	9.92598e+06	2.73767e+07	2.09074e+07	2.6725e+07	2.58212e+07	1.62213e+07	1.98278e+07	1.08229e+07	2.62432e+07	1.79635e+07	9.49833e+06	2.79166e+07	1.82203e+07	2.91112e+07	2.53607e+07	2.14508e+07	9.821e+06	1.80031e+07	8.79731e+06	2.44845e+07	3.13067e+06	1.5624e+07	4.53207e+06	1.79017e+07	8.37263e+06	2.50827e+07	5.97296e+06	1.88775e+07	8.08314e+06
Amino acids, peptides, and analogues	creatine	9.08946e+06	8.80642e+06	9.6199e+06	8.0652e+06	7.77773e+06	8.41995e+06	9.51593e+06	1.00096e+07	1.44681e+07	1.04105e+07	9.88559e+06	1.15988e+07	8.22704e+06	7.6025e+06	8.26319e+06	1.5211e+07	1.14755e+07	1.01219e+07	9.17193e+06	412964	8.08763e+06	321694	1.13312e+07	2.72784e+06	1.06316e+07	877737	8.03091e+06	371456	1.22695e+07	2.63581e+06
Alcohols and polyols	myo-inositol	4.1794e+07	2.70624e+07	6.41974e+07	3.67244e+07	5.85646e+07	6.03147e+07	5.06925e+07	4.13523e+07	3.11985e+07	6.18203e+07	4.33108e+07	2.72741e+07	5.44064e+07	3.24736e+07	5.30992e+07	7.53776e+07	4.88041e+07	2.87655e+07	4.43513e+07	1.86991e+07	5.18679e+07	1.31438e+07	4.10811e+07	9.74983e+06	4.41351e+07	1.72879e+07	4.66597e+07	1.2303e+07	5.09824e+07	2.33822e+07
Pyrimidine nucleotide sugars	UDP-Glc	5.08591e+06	1.57654e+06	4.59012e+06	865229	1.96341e+06	2.85031e+06	6.13219e+06	4.138e+06	4.68504e+06	2.86826e+06	4.24373e+06	6.1107e+06	2.32206e+06	1.46562e+06	1.05796e+06	2.23113e+06	2.16745e+06	1.9929e+06	3.75086e+06	1.89926e+06	1.89298e+06	994415	4.98508e+06	1.03039e+06	4.40756e+06	1.62741e+06	1.61521e+06	645193	2.13049e+06	123341
Amino acids, peptides, and analogues	glutathione	4.18747e+06	2.96964e+06	5.10231e+06	1.64517e+06	4.04829e+06	3.87703e+06	3.53467e+06	4.45927e+06	4.8061e+06	5.0853e+06	4.4616e+06	4.23536e+06	3.73144e+06	2.55387e+06	3.02893e+06	2.99285e+06	2.00898e+06	1.68283e+06	4.08647e+06	1.06991e+06	3.19016e+06	1.34074e+06	4.26668e+06	657230	4.59409e+06	440189	3.10475e+06	592432	2.22822e+06	681974
Quaternary ammonium salts	o-phosphocholine	6.32297e+06	6.67663e+06	5.62523e+06	1.60278e+07	1.24845e+07	1.32345e+07	7.462e+06	9.50233e+06	8.52888e+06	8.6669e+06	1.11896e+07	9.17247e+06	1.2759e+07	1.09927e+07	1.50425e+07	1.29527e+07	1.45218e+07	8.89727e+06	6.20828e+06	534999	1.39156e+07	1.8673e+06	8.49774e+06	1.02052e+06	9.67632e+06	1.33469e+06	1.29314e+07	2.03041e+06	1.21239e+07	2.90242e+06
Purines and purine derivatives	hypoxantine	1.70348e+06	642875	2.39543e+06	416077	476696	477074	1.40824e+06	1.56942e+06	1.54139e+06	1.07787e+06	2.32495e+06	4.03383e+06	444334	394280	283509	3.84496e+06	4.15394e+06	4.50173e+06	1.58059e+06	882715	456616	35107.8	1.50635e+06	86114	2.47888e+06	1.48398e+06	374041	82300.8	4.16688e+06	328577
Pyridinecarboxylic acids and derivatives	nicotineamidderivate 1-methyl	903375	874011	1.37952e+06	1.01673e+06	1.91382e+06	1.83509e+06	970679	803139	1.08649e+06	1.28978e+06	761756	882961	1.61158e+06	902760	1.51253e+06	1.21086e+06	731651	849776	1.0523e+06	283759	1.58855e+06	496766	953436	142460	978165	276586	1.34229e+06	383853	930762	249657
Purine ribonucleotides	AXP (AMP, ADP)	3.31576e+06	1.59708e+06	3.2611e+06	6.85787e+06	8.96341e+06	6.90622e+06	2.44007e+06	3.75898e+06	3.79476e+06	4.02122e+06	1.91836e+06	170306	5.85942e+06	5.21999e+06	7.74979e+06	160487	91516.7	133144	2.72464e+06	976882	7.57583e+06	1.20192e+06	3.33127e+06	772011	2.03663e+06	1.92818e+06	6.2764e+06	1.31544e+06	128383	34730.9
Purine nucleosides	inosine	825065	5.42807e+06	1.35638e+06	1.75842e+06	2.33643e+06	1.97494e+06	702410	616048	325988	410943	403013	241320	3.82739e+06	2.73485e+06	2.75206e+06	474161	480788	590178	2.53651e+06	2.51822e+06	2.02326e+06	292018	548149	197183	351759	95725.1	3.10477e+06	625868	515042	65153.5
Pyrimidine nucleosides	uridine	391184	492855	557453	239537	189551	166812	307051	343377	404873	259711	490141	1.23618e+06	397916	275845	320295	1.34088e+06	1.7212e+06	1.69726e+06	480497	83820.5	198633	37203.3	351767	49447.7	662009	510416	331352	61782.2	1.58645e+06	213004
Carbohydrates and carbohydrate conjugates	glucose	7.64124e+07	4.58599e+07	1.7347e+07	3.11727e+08	1.14828e+08	1.35698e+08	9.02941e+07	1.45012e+08	8.94713e+07	4.78041e+07	1.76591e+08	5.65357e+07	1.36289e+08	1.77419e+08	2.03597e+08	6.82902e+07	2.41291e+08	7.46315e+07	4.65398e+07	2.95385e+07	1.87418e+08	1.0816e+08	1.08259e+08	3.18313e+07	9.36437e+07	7.19673e+07	1.72435e+08	3.39301e+07	1.28071e+08	9.81026e+07
Amino acids, peptides, and analogues	lysine	3.76961e+06	3.70798e+06	3.51395e+06	7.89641e+06	4.79325e+06	5.09223e+06	3.2357e+06	4.79472e+06	4.41757e+06	4.48882e+06	5.88875e+06	5.62101e+06	5.16907e+06	5.59032e+06	6.84228e+06	8.11661e+06	9.05223e+06	4.44996e+06	3.66385e+06	133426	5.9273e+06	1.71184e+06	4.14933e+06	813391	5.33286e+06	743120	5.86722e+06	870295	7.20627e+06	2.43244e+06
Lipoproteins	lipoproteins	1.56157e+07	1.60488e+07	2.44201e+07	3.32915e+07	3.11546e+07	2.92809e+07	1.684e+07	1.56285e+07	1.63214e+07	2.21985e+07	1.9569e+07	2.14124e+07	1.993e+07	2.08195e+07	2.10949e+07	3.95431e+07	3.17064e+07	1.87771e+07	1.86949e+07	4.96292e+06	3.12423e+07	2.00677e+06	1.62633e+07	607803	2.106e+07	1.34976e+06	2.06148e+07	608835	3.00088e+07	1.04865e+07
DATA used for HeatMap preparation
		70 % ACN			80 % MetOH			MTBE			50 % MetOH			75% MetOH+CHCl3			80 % EtOH
	total amount of proteins (µg)	116.9	107.1	130.6	146.4	179.2	154	119	93.8	114.7	106.1	79.1	69.7	167.1	95.9	151	82.6	93.8	86.1
Classification	DPSC	50 % MetOH			70% ACN, D			75% MetOH+CHCl3			80 % EtOH			80 % MetOH, D			MTBE			50% MetOH		70% ACN		75% MetOH+CHCl3		80% ethanol		80% methanol		MTBE		50% MetOH	70% ACN	75% MetOH+CHCl3	80% EtOH	80% MetOH	MTBE	50% MetOH	70% ACN	75% MetOH+CHCl3	80% EtOH	80% MetOH	MTBE
	normalized abundances	2. BR	3. BR	1. BR	1. BR	2. BR	3. BR	1.BR	2.BR	3.BR	1. BR	2.BR	3.BR	3. BR	1. BR	2. BR	1. BR	2.BR	3.BR	Mean	S.D.	Mean	S.D.	Mean	S.D.	Mean	S.D.	Mean	S.D.	Mean	S.D.	%						S.D. %
Carboxylic acids and derivatives	formate	20829.6	18110	15316.3	41314.4	12029.5	13322.3	11964.8	28010.8	21869.5	16648	34598.6	33393.5	12806.9	38618.1	16793	23537.7	35830	34523.3	18085.3	2756.75	22222	16547.1	20615	8096.25	28213.4	10034	22739.3	13895.1	31297	6751.42	100	122.873	113.988	156.001	125.734	173.052	61.1058	74.4625	39.2735	35.5647	61.1058	21.5721	formate
Amino acids, peptides, and analogues	alanine	1.93007e+06	2.67468e+06	2.01044e+06	1.80983e+06	1.15385e+06	1.43855e+06	1.55358e+06	2.55978e+06	2.72281e+06	2.13277e+06	3.24163e+06	3.9657e+06	1.25566e+06	1.9438e+06	1.50589e+06	3.17804e+06	3.32385e+06	3.26208e+06	2.20507e+06	408681	1.46741e+06	328943	2.27872e+06	633261	3.11337e+06	923171	1.56845e+06	348312	3.25466e+06	73189.3	100	66.5473	103.34	141.192	71.1295	147.599	22.2074	22.4166	27.7902	29.6519	22.2074	2.24875	alanine
Amino acids, peptides, and analogues	valine	76121.1	94943.2	128711	112261	61098.3	78261	56800.6	102202	104191	93389.7	157034	171775	66638.6	112839	91896	156237	169761	123785	99925.1	26646.5	83873.5	26039	87730.9	26804.9	140733	41657.7	90457.9	23133.8	149928	23628.3	100	83.9364	87.7967	140.839	90.5257	150.04	25.5741	31.0456	30.5535	29.6005	25.5741	15.7598	valine
Amino acids, peptides, and analogues	isoleucine	83172.6	102198	125220	113180	59936	75384.2	68403.1	110647	107628	96149.5	168837	176449	66545	110447	88739.7	160188	173843	130098	103530	21055.3	82833.4	27392.4	95559.3	23566.4	147145	44327.5	88577.1	21951.3	154710	22381.3	100	80.0089	92.301	142.128	85.5569	149.435	24.7821	33.0693	24.6615	30.1249	24.7821	14.4666	isoleucine
Amino acids, peptides, and analogues	leucine	286585	352244	266762	383253	206712	259350	242915	391227	369273	354541	604200	643823	229026	381516	305779	744126	641542	458234	301864	44742.3	283105	90635.8	334471	80046.8	534188	156835	305440	76245.3	614634	144833	100	93.7856	110.802	176.963	101.185	203.613	24.9624	32.0149	23.9323	29.3596	24.9624	23.5642	leucine
Carboxylic acids and derivatives	lactate	242928	180694	154250	396367	185814	274605	244951	339638	229371	318055	509164	625844	274762	444315	440616	463794	649552	376277	192624	45526.6	285595	105706	271320	59676	484354	155387	386564	96840.9	496541	139550	100	148.266	140.855	251.451	200.683	257.778	25.0517	37.0125	21.9947	32.0813	25.0517	28.1044	lactate
Amino acids, peptides, and analogues	threonine	26613.2	40292	27049.7	32305.8	24369	28809.1	29952.3	39325.4	41109.1	34314.2	41868.2	53241.9	24026.7	38101.8	30421	40344.5	45308.4	42223.6	31318.3	7774.53	28494.6	3977.76	36795.6	5993.21	43141.4	9527.85	30849.8	7047.35	42625.5	2506.26	100	90.9839	117.489	137.751	98.5041	136.104	22.8441	13.9597	16.2878	22.0852	22.8441	5.87973	threonine
Amino acids, peptides, and analogues	phenylalanine	71685.6	85886.3	54860.3	119799	61726.4	76874.1	64338.7	110625	93191.8	85594.7	162667	153162	64429.4	126627	91564.5	142489	164798	115749	70810.7	15531.5	86133.1	30123.1	89385.2	23376.8	133808	42023.5	94206.8	31182.7	141012	24557.9	100	121.639	126.231	188.966	133.04	199.139	33.1003	34.9727	26.1529	31.4059	33.1003	17.4155	phenylalanine
Amino acids, peptides, and analogues	histidine	11898.4	18435.2	10643.1	19979.2	9482.06	12948.7	11734.5	17929.3	17850.2	15997.2	24765	28390.6	10488.9	22984.1	13120.7	15050	18845.2	10723.2	13658.9	4183.76	14136.6	5348.45	15838	3553.98	23050.9	6372.01	15531.2	6587.14	14872.8	4063.88	100	103.498	115.954	168.761	113.708	108.887	42.4123	37.8339	22.4396	27.6432	42.4123	27.3243	histidine
Carboxylic acids and derivatives	acetate	32443	27829.6	17255.1	55359.8	23492.3	32117.6	15346.1	42236.2	29577	23134.9	51121.8	63814.4	36133	57381.9	41866.7	119094	71349.3	49300.9	25842.6	7786.46	36989.9	16483	29053.1	13452.7	46023.7	20813.4	45127.2	10993.3	79914.8	35676.3	100	143.136	112.423	178.093	174.624	309.237	24.3607	44.5607	46.3039	45.2232	24.3607	44.643	acetate
Amino acids, peptides, and analogues	tyrosine	54357.6	77502	46122.8	78245.3	41927.8	52554.4	48062.5	79857	80312.6	68348.1	111066	127736	45520.2	83577.1	61264.4	107912	112227	95734.8	59327.5	16269.2	57575.8	18672.2	69410.7	18489.5	102383	30631.1	63453.9	19122.7	105291	8552.63	100	97.0475	116.996	172.573	106.955	177.475	30.1364	32.4307	26.6379	29.9181	30.1364	8.12284	tyrosine
Amino acids, peptides, and analogues	glutamate	1.22341e+06	1.7029e+06	1.24213e+06	1.06183e+06	1.02513e+06	1.24917e+06	1.08368e+06	1.48187e+06	1.66597e+06	1.57998e+06	1.82505e+06	2.64515e+06	1.05777e+06	1.31766e+06	1.09e+06	2.21712e+06	1.69728e+06	2.04238e+06	1.38948e+06	271591	1.11204e+06	120163	1.41051e+06	297630	2.01673e+06	557856	1.15514e+06	141662	1.98559e+06	264534	100	80.0331	101.513	145.143	83.135	142.902	12.2636	10.8056	21.1009	27.6615	12.2636	13.3227	glutamate
Amino acids, peptides, and analogues	glutamine	740726	963028	572432	700235	426706	554989	592354	942004	936817	743627	1.13829e+06	1.20646e+06	473856	752876	536279	1.03323e+06	1.16087e+06	1.09187e+06	758729	195920	560643	136852	823725	200390	1.02946e+06	249872	587670	146438	1.09532e+06	63890.2	100	73.8924	108.566	135.682	77.4546	144.363	24.9183	24.4099	24.3273	24.2722	24.9183	5.83299	glutamine
Amino acids, peptides, and analogues	aspartate	12002.4	9313.4	8795.89	10842.6	6472.95	8103.63	8837.19	14522.6	11081.4	7296.56	16694	16136.9	7217.15	13172.5	7257.57	16156.1	12979.8	9066.89	10037.2	1721.46	8473.06	2208.13	11480.4	2863.62	13375.8	5272.15	9215.74	3426.71	12734.2	3550.96	100	84.4163	114.378	133.262	91.8154	126.87	37.1832	26.0605	24.9436	39.4156	37.1832	27.8851	aspartate
Carboxylic acids and derivatives	fumarate	2404.99	2575.76	2011.45	1950.29	1338.5	1686.42	1657.18	2946.52	2661.05	3912.76	4061.2	6941.63	1264.34	2379.63	2031.89	3127.18	4097.92	3555.59	2330.73	289.388	1658.4	306.86	2421.58	677.205	4971.86	1707.48	1891.95	570.663	3593.56	486.482	100	71.1537	103.898	213.318	81.1742	154.182	30.1626	18.5033	27.9654	34.3429	30.1626	13.5376	fumarate
Amino acids, peptides, and analogues	taurine	142913	92679.6	209623	142810	149135	167670	136314	211384	94358.5	247344	227099	136274	167065	189993	192789	307031	228687	114065	148405	58664.6	153205	12919.9	147352	59288.5	203573	59154.5	183282	14113.7	216594	97049.5	100	103.235	99.2906	137.174	123.501	145.948	7.70052	8.4331	40.2359	29.0582	7.70052	44.8071	taurine
Amino acids, peptides, and analogues	creatine	77754.1	82226.1	73659.3	55090.2	43402.5	54675	79965.8	106712	126139	98119.4	124976	166410	49234.2	79275.2	54723.1	184153	122340	117560	77879.8	4284.8	51055.9	6631.27	104272	23183	129835	34403.6	61077.5	15996.9	141351	37144.4	100	65.5573	133.888	166.712	78.4253	181.499	26.1911	12.9882	22.2331	26.4979	26.1911	26.2781	creatine
Alcohols and polyols	myo-inositol	357519	252683	491558	250849	326811	391654	425987	440856	272001	582661	547545	391307	325592	338619	351650	912561	520300	334094	367253	119734	323105	70475.3	379615	93492.4	507171	101866	338620	13029.1	588985	295287	100	87.9788	103.366	138.098	92.2035	160.376	3.8477	21.8119	24.6282	20.0851	3.8477	50.1349	myo-inositol
Pyrimidine nucleotide sugars	UDP-Glc	43506.5	14720.3	35146.4	5910.03	10956.5	18508.5	51531	44115.2	40846	27033.6	53650.2	87671.4	13896.2	15282.8	7006.33	27011.3	23107.1	23146.3	31124.4	14808.6	11791.7	6340.64	45497.4	5474.95	56118.4	30394.2	12061.8	4432.72	24421.6	2242.83	100	37.8857	146.179	180.304	38.7535	78.4645	36.7501	53.7721	12.0335	54.1608	36.7501	9.18379	UDP-Glc
Amino acids, peptides, and analogues	glutathione	35820.9	27727.7	39068.2	11237.5	22590.9	25175.5	29703.1	47540.2	41901.5	47929.3	56404.5	60765.6	22330.6	26630.6	20059.1	36233	21417.7	19545	34205.6	5840.25	19668	7414.49	39714.9	9117.33	55033.2	6527.07	23006.8	3337.5	25731.9	9142.31	100	57.4992	116.106	160.889	67.2602	75.2271	14.5066	37.6983	22.9569	11.8603	14.5066	35.5291	glutathione
Quaternary ammonium salts	o-phosphocholine	54088.7	62340.1	43072.2	109480	69667.9	85938	62705.9	101304	74358.1	81686.1	141461	131599	76355.6	114627	99619.3	156813	154817	103336	53167	9666.96	88361.9	20016.3	79456.1	19797.7	118249	32046	96867.2	19283.4	138322	30314.8	100	166.197	149.446	222.41	182.194	260.165	19.907	22.6527	24.9165	27.1004	19.907	21.9161	o-phosphocholine
Purines and purine derivatives	hypoxantine	14572.1	6002.56	18341.7	2842.06	2660.13	3097.88	11834	16731.6	13438.5	10159	29392.6	57874.2	2659.09	4111.36	1877.54	46549.2	44285.1	52284.9	12972.1	6323.26	2866.69	219.91	14001.3	2496.85	32475.3	24006.5	2882.66	1133.57	47706.4	4123.56	100	22.0988	107.934	250.346	22.222	367.761	39.3236	7.67122	17.8329	73.9225	39.3236	8.64362	hypoxantine
Pyridinecarboxylic acids and derivatives	nicotineamidderivate 1-methyl	7727.76	8160.7	10562.9	6944.91	10679.8	11916.2	8156.97	8562.25	9472.45	12156.2	9630.29	12668	9644.4	9413.55	10016.8	14659.3	7800.12	9869.64	8817.13	1527.33	9846.95	2588.16	8730.56	673.696	11484.9	1626.35	9691.57	304.36	10776.4	3518.33	100	111.68	99.0181	130.256	109.918	122.221	3.14046	26.2838	7.71653	14.1608	3.14046	32.6487	nicotineamidderivate 1-methyl
Purine ribonucleotides	AXP (AMP, ADP)	28364	14912	24970.1	46843.4	50019	44845.6	20504.8	40074.5	33084.2	37900.3	24252.3	2443.41	35065.4	54431.6	51323.1	1942.95	975.658	1546.39	22748.7	6995.71	47236	2608.96	31221.1	9916.97	21532	17884.3	46940	10400.5	1488.33	486.25	100	207.642	137.243	94.6515	206.341	6.54247	22.157	5.52325	31.7636	83.0591	22.157	32.6709	AXP (AMP, ADP)
Purine nucleosides	inosine	7057.87	50682.2	10385.8	12011	13038.1	12824.3	5902.61	6567.68	2842.09	3873.16	5094.99	3462.26	22904.8	28517.7	18225.6	5740.45	5125.67	6854.56	22708.6	24282.9	12624.5	541.901	5104.13	1987	4143.47	849.262	23216	5153.15	5906.89	876.381	100	55.5933	22.4766	18.2462	102.234	26.0117	22.1965	4.29246	38.9293	20.4964	22.1965	14.8366	inosine
Pyrimidine nucleosides	uridine	3346.31	4601.82	4268.4	1636.18	1057.76	1083.2	2580.26	3660.74	3529.84	2447.79	6196.48	17735.7	2381.3	2876.38	2121.16	16233.4	18349.7	19712.7	4072.17	650.347	1259.05	326.855	3256.94	589.671	8793.31	7967.9	2459.61	383.65	18098.6	1753.18	100	30.9183	79.9805	215.936	60.4005	444.445	15.598	25.9605	18.105	90.6132	15.598	9.68682	uridine
Carbohydrates and carbohydrate conjugates	glucose	653656	428197	132826	2.12928e+06	640779	881157	758774	1.54597e+06	780046	450557	2.23251e+06	811129	815611	1.85004e+06	1.34833e+06	826758	2.5724e+06	866800	404893	261196	1.21707e+06	799088	1.02826e+06	448471	1.16473e+06	942132	1.33799e+06	517292	1.42198e+06	996486	100	300.592	253.959	287.664	330.456	351.2	38.6618	65.6565	43.6144	80.8884	38.6618	70.0772	glucose
Amino acids, peptides, and analogues	lysine	32246.5	34621.6	26906.2	53937.2	26748	33066.5	27190.7	51116.4	38514.1	42307.4	74446.9	80645.8	30934	58293.2	45313.1	98264	96505.7	51683.6	31258.1	3951.56	37917.2	14228.9	38940.4	11968.5	65800	20579.9	44846.8	13685.6	82151.1	26400.3	100	121.304	124.577	210.506	143.472	262.815	30.5163	37.5261	30.7355	31.2765	30.5163	32.1362	lysine
Lipoproteins	lipoproteins	133582	149849	186984	227401	173854	190136	141512	166616	142297	209223	247395	307208	119270	217096	139701	478729	338021	218085	156805	27372.2	197130	27450.4	150141	14272.3	254609	49389.1	158689	51603.1	344945	130460	100	125.717	95.7505	162.373	101.202	219.984	32.5184	13.925	9.50592	19.398	32.5184	37.8205	lipoproteins
																																						26.0028	28.1984	25.8473	36.2389	26.0028	24.0017	average of %CV
																																						23/29	21/29	24/29	21/29	24/29	24/29	number of metabolites with %CV<35%
DATA used for HeatMap preparation
		ANOVA	50% MetOH	50% MetOH	50% MetOH	50% MetOH	50% MetOH	80% MetOH	80% MetOH	80% MetOH	80% MetOH	70% AcN	70% AcN	70% AcN	80% EtOH	80% EtOH	MetOH/CHCl3
Classification	DPSC		80% MetOH	70% AcN	80% EtOH	MetOH/CHCl3	MTBE	70% can	80% EtOH	MetOH/CHCl3	MTBE	80% EtOH	MetOH/CHCl3	MTBE	MetOH/CHCl3	MTBE	MTBE
	normalized to precipitat of proteins (µg)	p-value	post-hoc p-value
Carboxylic acids and derivatives	formate	0.673721	0.993574	0.996272	0.847026	0.999645	0.663379	1	0.98665	0.999849	0.915832	0.980179	0.999962	0.895581	0.946779	0.999075	0.817914
Amino acids, peptides, and analogues	alanine	0.00487308	0.679562	0.544754	0.340104	0.999973	0.214553	0.999871	0.0331894	0.581137	0.019019	0.0222882	0.450581	0.0127858	0.422378	0.999337	0.274592
Amino acids, peptides, and analogues	valine	0.0523065	0.998233	0.98026	0.532048	0.994223	0.332456	0.999693	0.327363	0.999996	0.187036	0.220762	0.999978	0.120877	0.279376	0.998462	0.156551
Amino acids, peptides, and analogues	isoleucine	0.0299243	0.98385	0.937623	0.441466	0.999126	0.288416	0.999822	0.180299	0.999539	0.107344	0.121937	0.992138	0.0712193	0.281399	0.999321	0.173444
Amino acids, peptides, and analogues	leucine	0.00832965	1	0.999916	0.152591	0.998764	0.0334457	0.999803	0.162607	0.999293	0.0358497	0.108489	0.989742	0.0232258	0.266363	0.932283	0.062743
Carboxylic acids and derivatives	lactate 2	0.0244981	0.303922	0.889527	0.0540348	0.940898	0.0428488	0.852857	0.868071	0.775492	0.805598	0.281909	0.99998	0.231596	0.22373	0.999991	0.182077
Amino acids, peptides, and analogues	threonine*	0.0689701	0.999999	0.993926	0.303016	0.902002	0.344533	0.997387	0.268528	0.868822	0.306679	0.139334	0.643517	0.161805	0.836593	0.999998	0.877504
Amino acids, peptides, and analogues	phenylalanine	0.0641583	0.912908	0.984578	0.154856	0.964911	0.0954584	0.999215	0.570958	0.999937	0.406105	0.388007	0.999991	0.258061	0.457981	0.999548	0.312172
Amino acids, peptides, and analogues	histidine	0.306929	0.997215	0.999997	0.291452	0.994359	0.999652	0.999317	0.506919	1	0.999983	0.339581	0.998229	0.99997	0.547794	0.423436	0.999887
Carboxylic acids and derivatives	acetate*	0.0596208	0.830725	0.979522	0.804233	0.999944	0.0504717	0.995001	1	0.910321	0.32283	0.991933	0.995546	0.155102	0.890731	0.347415	0.070302
Amino acids, peptides, and analogues	tyrosine	0.0304042	0.999805	0.999997	0.1521	0.986697	0.114398	0.998913	0.223951	0.998842	0.170913	0.128248	0.973361	0.0960012	0.372217	0.999965	0.293013
Amino acids, peptides, and analogues	glutamate	0.0110316	0.932494	0.874411	0.205987	0.999999	0.246428	0.999974	0.0466957	0.906688	0.0573484	0.0350741	0.839054	0.0431357	0.23266	0.999995	0.277099
Amino acids, peptides, and analogues	glutamine	0.0126994	0.832375	0.737224	0.453076	0.996974	0.248539	0.999957	0.079514	0.58734	0.0369669	0.0582143	0.48162	0.0268942	0.707904	0.996779	0.449875
Amino acids, peptides, and analogues	aspartate	0.44858	0.99959	0.991396	0.822809	0.994039	0.915881	0.999749	0.664274	0.957497	0.790936	0.510503	0.875271	0.643263	0.979863	0.999878	0.996896
Carboxylic acids and derivatives	fumarate	0.00305569	0.984448	0.911137	0.0198635	0.999992	0.463361	0.999168	0.00669514	0.965254	0.193575	0.00379955	0.860429	0.113146	0.0249285	0.376837	0.537258
Amino acids, peptides, and analogues	taurine	0.563712	0.973319	0.999998	0.84549	1	0.705773	0.985943	0.997689	0.969759	0.978065	0.887114	0.999995	0.760825	0.835514	0.999727	0.693338
Amino acids, peptides, and analogues	creatine	0.00252335	0.948715	0.73967	0.154232	0.751576	0.0593295	0.99455	0.0376524	0.298168	0.0138851	0.0157994	0.139435	0.00589059	0.773955	0.989746	0.445047
Alcohols and polyols	myo-inositol	0.228879	0.999852	0.99879	0.836412	0.999998	0.459186	0.999993	0.712535	0.999152	0.340212	0.638174	0.996113	0.284988	0.880633	0.979427	0.51616
Pyrimidine nucleotide sugars	UDP-Glc	0.0133552	0.598856	0.585634	0.334293	0.816841	0.991172	1	0.0255874	0.115203	0.890205	0.0246103	0.111032	0.881445	0.93773	0.145614	0.50175
Amino acids, peptides, and analogues	glutathione	0.000579418	0.441279	0.204805	0.036175	0.92826	0.701847	0.991324	0.00155521	0.115541	0.996593	0.000651254	0.045257	0.897463	0.167519	0.00325414	0.23528
Quaternary ammonium salts	o-phosphocholine	0.0104516	0.25941	0.464625	0.0429551	0.730366	0.00717647	0.997044	0.858522	0.933014	0.305989	0.62261	0.996334	0.158511	0.368522	0.886429	0.0743898
Purines and purine derivatives	hypoxantine	0.000989214	0.83086	0.829986	0.261233	0.999995	0.0139404	1	0.0389972	0.770801	0.00196612	0.0388731	0.769816	0.00196025	0.309283	0.497374	0.017122
Pyridinecarboxylic acids and derivatives	nicotineamidderivate 1-methyl	0.535663	0.993796	0.987022	0.605649	1	0.835737	0.999999	0.87841	0.990472	0.983682	0.912364	0.981504	0.991809	0.5756	0.997671	0.811135
Purine ribonucleotides	AXP (AMP, ADP)	0.000804672	0.0894703	0.0842514	0.999986	0.890424	0.159719	1	0.0697886	0.418389	0.00115928	0.0656636	0.399967	0.00109549	0.826745	0.200927	0.0283271
Purine nucleosides	inosine	0.117326	1	0.822742	0.291247	0.340238	0.385182	0.793041	0.267534	0.313697	0.356362	0.902347	0.937981	0.960504	0.999996	0.999923	0.999998
Pyrimidine nucleosides	uridine	0.000440145	0.989931	0.900118	0.543214	0.999596	0.00267413	0.997415	0.261214	0.999638	0.00106282	0.135325	0.974287	0.000549125	0.385588	0.0470146	0.00166893
Carbohydrates and carbohydrate conjugates	glucose	0.579728	0.612703	0.730138	0.777876	0.884194	0.53048	0.999931	0.999597	0.993653	0.999989	0.999999	0.999389	0.999093	0.999875	0.997321	0.981454
Amino acids, peptides, and analogues	lysine	0.020009	0.909994	0.99568	0.187915	0.991677	0.0264388	0.994806	0.648705	0.997536	0.137491	0.372593	1	0.0601612	0.409219	0.828539	0.0681521
Lipoproteins	lipoproteins	0.0159806	1	0.965185	0.445897	0.999993	0.0303017	0.971491	0.465279	0.999977	0.0322348	0.865318	0.935672	0.111244	0.380791	0.524744	0.0243448
